# Supplementary material for: YAP1 affects the prognosis through the regulation of stemness in endometrial cancer
Source: PeerJ. 2023 Sep 20;11:e15891. doi: 10.7717/peerj.15891 (PMC10517666; doi:10.7717/peerj.15891)
Supplement: Supplemental Information 9 [file peerj-11-15891-s009.zip]

Archive with 37 entries (36 files):
- Figure2 WB 0122/
- Figure2 WB 0122/Figure2G YAP1-1.tif
- __MACOSX/Figure2 WB 0122/._Figure2G YAP1-1.tif
- Figure2 WB 0122/Figure2G YAP1-2.tif
- __MACOSX/Figure2 WB 0122/._Figure2G YAP1-2.tif
- Figure2 WB 0122/Figure2E Tubulin.tif
- __MACOSX/Figure2 WB 0122/._Figure2E Tubulin.tif
- Figure2 WB 0122/Figure2D NANOG.tif
- __MACOSX/Figure2 WB 0122/._Figure2D NANOG.tif
- Figure2 WB 0122/Figure2E CD133.tif
- __MACOSX/Figure2 WB 0122/._Figure2E CD133.tif
- Figure2 WB 0122/Figure2E NANOG.tif
- __MACOSX/Figure2 WB 0122/._Figure2E NANOG.tif
- Figure2 WB 0122/Figure2D CD133.tif
- __MACOSX/Figure2 WB 0122/._Figure2D CD133.tif
- Figure2 WB 0122/Figure2E SOX2.tif
- __MACOSX/Figure2 WB 0122/._Figure2E SOX2.tif
- Figure2 WB 0122/Figure2D SOX2.tif
- __MACOSX/Figure2 WB 0122/._Figure2D SOX2.tif
- Figure2 WB 0122/Figure2D CD44.tif
- __MACOSX/Figure2 WB 0122/._Figure2D CD44.tif
- Figure2 WB 0122/Figure2E CD44.tif
- __MACOSX/Figure2 WB 0122/._Figure2E CD44.tif
- Figure2 WB 0122/Figure2G GAPDH2.tif
- __MACOSX/Figure2 WB 0122/._Figure2G GAPDH2.tif
- Figure2 WB 0122/Figure2E GAPDH.tif
- __MACOSX/Figure2 WB 0122/._Figure2E GAPDH.tif
- Figure2 WB 0122/Figure2G GAPDH1.tif
- __MACOSX/Figure2 WB 0122/._Figure2G GAPDH1.tif
- Figure2 WB 0122/Figure2D Tubulin.tif
- __MACOSX/Figure2 WB 0122/._Figure2D Tubulin.tif
- Figure2 WB 0122/Figure2D GAPDH.tif
- __MACOSX/Figure2 WB 0122/._Figure2D GAPDH.tif
- Figure2 WB 0122/Figure2D OCT4.tif
- __MACOSX/Figure2 WB 0122/._Figure2D OCT4.tif
- Figure2 WB 0122/Figure2E OCT4.tif
- __MACOSX/Figure2 WB 0122/._Figure2E OCT4.tif
