# Supplementary material for: YAP1 affects the prognosis through the regulation of stemness in endometrial cancer
Source: PeerJ. 2023 Sep 20;11:e15891. doi: 10.7717/peerj.15891 (PMC10517666; doi:10.7717/peerj.15891)
Supplement: Supplemental Information 10 [file peerj-11-15891-s010.zip]

Archive with 33 entries (32 files):
- Figure3 WB 0122/
- Figure3 WB 0122/Figure3J CD133.tif
- __MACOSX/Figure3 WB 0122/._Figure3J CD133.tif
- Figure3 WB 0122/Figure3H GAPDH.tif
- __MACOSX/Figure3 WB 0122/._Figure3H GAPDH.tif
- Figure3 WB 0122/Figure3H SOX2.tif
- __MACOSX/Figure3 WB 0122/._Figure3H SOX2.tif
- Figure3 WB 0122/Figure3H CD44.tif
- __MACOSX/Figure3 WB 0122/._Figure3H CD44.tif
- Figure3 WB 0122/Figure3J NANOG.tif
- __MACOSX/Figure3 WB 0122/._Figure3J NANOG.tif
- Figure3 WB 0122/Figure3J OCT4.tif
- __MACOSX/Figure3 WB 0122/._Figure3J OCT4.tif
- Figure3 WB 0122/Figure3J Tubulin.tif
- __MACOSX/Figure3 WB 0122/._Figure3J Tubulin.tif
- Figure3 WB 0122/Figure3H YAP1.tif
- __MACOSX/Figure3 WB 0122/._Figure3H YAP1.tif
- Figure3 WB 0122/Figure3H CD133.tif
- __MACOSX/Figure3 WB 0122/._Figure3H CD133.tif
- Figure3 WB 0122/Figure3H Tubulin.tif
- __MACOSX/Figure3 WB 0122/._Figure3H Tubulin.tif
- Figure3 WB 0122/Figure3J GAPDH.tif
- __MACOSX/Figure3 WB 0122/._Figure3J GAPDH.tif
- Figure3 WB 0122/Figure3J YAP1.tif
- __MACOSX/Figure3 WB 0122/._Figure3J YAP1.tif
- Figure3 WB 0122/Figure3H NANOG.tif
- __MACOSX/Figure3 WB 0122/._Figure3H NANOG.tif
- Figure3 WB 0122/Figure3H OCT4.tif
- __MACOSX/Figure3 WB 0122/._Figure3H OCT4.tif
- Figure3 WB 0122/Figure3J SOX2.tif
- __MACOSX/Figure3 WB 0122/._Figure3J SOX2.tif
- Figure3 WB 0122/Figure3J CD44.tif
- __MACOSX/Figure3 WB 0122/._Figure3J CD44.tif
