# Supplementary material for: YAP1 affects the prognosis through the regulation of stemness in endometrial cancer
Source: PeerJ. 2023 Sep 20;11:e15891. doi: 10.7717/peerj.15891 (PMC10517666; doi:10.7717/peerj.15891)
Supplement: Supplemental Information 11 [file peerj-11-15891-s011.csv]

	Ishikawa2	Ishikawa1	Ishikawa3	Stem_Cell2	Stem_Cell1	Stem_Cell3
MSMP	-0.894314258	-0.891565399	-0.896656161	0.748785481	1.259232823	0.674517515
SLCO4A1	-0.878498751	-0.944375531	-0.902204406	0.875378819	1.075580036	0.774119834
HLA-DMB	-0.880322994	-0.947738081	-0.902468247	0.821314729	1.041977079	0.867237512
CHGA	-0.859783257	-0.910691765	-0.952940978	0.814257358	1.092162654	0.816995988
TUBB3	-0.888057583	-0.900399143	-0.943413232	0.791515704	0.998656626	0.941697628
CDKN1A	-0.856725217	-0.939516525	-0.933463335	0.77554893	1.000926952	0.953229195
S100A9	-0.915130863	-0.932627253	-0.881644903	0.77131241	1.02065015	0.937440459
VCAN	-0.912849584	-0.892034045	-0.921059307	0.762211823	1.06415725	0.899573863
STXBP5	-0.948098558	-0.910746283	-0.876857847	0.839410001	0.938183478	0.95810921
BMPR1A	-0.977336128	-0.908696752	-0.849159211	0.861005226	0.951142214	0.923044652
TUBB2B	-0.882120532	-0.961835086	-0.891536909	0.84573255	0.967668605	0.922091372
IL4R	-0.899792813	-0.925345781	-0.911959018	0.859542719	0.961349086	0.916205807
LMO2	-0.903833279	-0.92901758	-0.903042829	0.833650203	0.963113235	0.939130249
B2M	-0.916653273	-0.933552635	-0.887786235	0.915184016	0.935748869	0.887059258
LCK	-0.909086425	-0.90859402	-0.920740429	0.892732987	0.921904874	0.923783014
PHLDA1	-0.919655741	-0.92297335	-0.879163917	1.101069508	0.853361308	0.767362193
MAP1B	-0.931222023	-0.920337314	-0.862165443	1.116615755	0.899217713	0.697891312
HKDC1	-0.906535291	-0.871617647	-0.935747198	1.127779627	0.873923118	0.71219739
COL12A1	-0.932181862	-0.879350111	-0.892632717	1.181258309	0.816198397	0.706707984
IGF2BP3	-0.987072357	-0.863177437	-0.881021716	0.956866977	0.972535359	0.801869175
ONECUT2	-0.930816509	-0.890858103	-0.906213186	0.906800177	1.048861389	0.772226232
TBC1D8	-0.959659403	-0.854067271	-0.913618794	0.938581339	1.025053682	0.763710447
PLEKHA1	-0.972780002	-0.923511447	-0.828746063	1.023708871	0.947530753	0.753797888
JUN	-0.878626066	-0.94622269	-0.897632426	0.996792406	1.011738494	0.713950282
STIM2	-1.025753325	-0.848626869	-0.858397567	0.941963838	0.892853051	0.897960872
EPAS1	-0.969212418	-0.897300324	-0.869842526	0.954246824	0.903527062	0.878581383
NETO2	-0.965708078	-0.904548757	-0.865527525	0.970929438	0.88167326	0.883181662
CD24	-0.942771372	-0.899122018	-0.89467787	0.953728063	0.932961287	0.84988191
PHLDB2	-0.957655415	-0.915323628	-0.863190034	0.944454232	0.933718277	0.857996568
XG	-0.944019795	-0.88360142	-0.909873498	0.949443456	0.903996779	0.884054479
SSBP2	-0.95809641	-0.856468821	-0.921095302	0.967991576	0.864322805	0.903346152
DKK4	-0.92434913	-0.922963825	-0.88991132	0.960305804	0.867633262	0.909285209
KIAA0040	-0.95214657	-0.901852305	-0.881290238	0.982408833	0.844935465	0.907944816
PPARG	-0.946752633	-0.912833195	-0.876310683	0.980158156	0.862769492	0.892968863
MMP10	-0.915811088	-0.889959247	-0.930036823	0.971226306	0.836788956	0.927791896
LAMB3	-0.913502551	-0.904413768	-0.92025312	0.939616614	0.885002232	0.913550594
LIPA	-0.916509152	-0.898916214	-0.92221576	0.942077534	0.866602296	0.928961296
DCBLD2	-0.932872995	-0.911295899	-0.889669369	1.012935453	0.838262404	0.882640406
SLC12A2	-0.950306798	-0.920436068	-0.863080181	1.005609905	0.854221762	0.873991381
GJA1	-0.952992667	-0.925654223	-0.8537227	1.01313572	0.829614855	0.889619016
LAMC2	-0.914087506	-0.908130098	-0.907409763	1.055897128	0.817550914	0.856179325
CXCR4	-0.889657171	-0.925476601	-0.917383677	1.030621909	0.849425238	0.852470301
LEF1	-0.90897876	-0.908739967	-0.915244849	1.026782768	0.837812575	0.868368233
SAT1	-0.905281505	-0.92339306	-0.908162761	0.958767132	0.928085258	0.849984936
FMOD	-0.90702421	-0.915010857	-0.913773936	0.979098352	0.919765878	0.836944773
TMSB4X	-0.894892876	-0.942006004	-0.897590206	0.955660351	0.962628821	0.816199913
LRRC17	-0.89884207	-0.918872823	-0.916620284	0.976299296	0.946314033	0.811721849
ENC1	-0.945692827	-0.872544688	-0.911020369	1.039277211	0.900929018	0.789051656
SEPTIN3	-0.909220062	-0.883137958	-0.936308483	1.050148044	0.890198551	0.788319908
ATXN1	-0.942974436	-0.923054943	-0.862700943	1.052575233	0.868518499	0.80763659
MMP1	-0.923448053	-0.926622543	-0.881789867	1.019821074	0.908395894	0.803643494
FREM2	-0.956201836	-0.922936209	-0.843286717	1.080631961	0.76078368	0.881009122
NID1	-0.968620912	-0.902295357	-0.853644341	1.080452545	0.82053855	0.823569514
SIPA1L2	-0.98272284	-0.864540343	-0.868480464	1.124005212	0.761487823	0.830250611
LIPG	-0.940281176	-0.857631012	-0.927210983	1.079894765	0.799601219	0.845627186
GPC3	-0.943925677	-0.880257403	-0.903191885	1.0700965	0.82738124	0.829897225
CLMN	-0.942930609	-0.882375327	-0.898169337	1.0952343	0.798872789	0.829368185
DUSP4	-0.94270497	-0.912566141	-0.874920008	1.028305489	0.790009119	0.911876511
IL17RD	-0.931934988	-0.895311384	-0.903212976	1.029939702	0.78917915	0.911340497
TNFRSF11A	-0.922339549	-0.90230626	-0.902916355	1.049606443	0.766749616	0.911206106
LAMC1	-0.968423961	-0.867673588	-0.887888466	1.066126694	0.757948134	0.899911188
SOX4	-0.95949866	-0.890628243	-0.878588032	1.052831608	0.81073994	0.865143387
SPATS2	-0.960969205	-0.870554558	-0.898933755	1.028318122	0.803563763	0.898575634
YAP1	-0.984885295	-0.85948479	-0.882318313	1.053864336	0.797675501	0.87514856
CD44	-0.980367286	-0.871866714	-0.875519518	1.040438834	0.788134379	0.899180306
EFNB2	-0.936149047	-0.858803489	-0.903364819	1.144457908	0.614156815	0.939702632
CEMIP	-0.902358945	-0.900719459	-0.909560533	1.120653454	0.686267234	0.905718249
FAT1	-0.943763763	-0.868296595	-0.901966099	1.123345619	0.709346256	0.881334583
FRAS1	-0.973160731	-0.849079955	-0.878170602	1.183831471	0.689829363	0.826750454
HIVEP3	-0.903043636	-0.907157072	-0.903360187	1.150107802	0.764728505	0.798724587
EFR3B	-0.92774164	-0.896947963	-0.895379581	1.111598621	0.760446364	0.848024199
SPOCK1	-0.947148534	-0.907715314	-0.880858512	0.951698889	0.837467255	0.946556214
MOXD1	-0.972091895	-0.869674366	-0.893060456	0.953010313	0.838547152	0.943269252
NPNT	-0.990775959	-0.876012964	-0.86671495	0.936667975	0.834727437	0.962108461
TMX4	-0.958912001	-0.91290293	-0.859804897	0.943802333	0.796638474	0.991179021
HAS3	-0.914950167	-0.903427727	-0.914613602	0.955478108	0.795345893	0.982167495
IL1R1	-0.930773128	-0.889147857	-0.899473814	0.934538335	0.708300379	1.076556084
SLCO2A1	-0.928281243	-0.895889792	-0.897311241	1.030647393	0.706110938	0.984723945
GALNT6	-0.940364699	-0.849147155	-0.947113674	0.89227371	0.903875085	0.940476734
GSN	-0.885664519	-0.905043365	-0.944403556	0.836223389	0.914520395	0.984367657
GBX2	-0.932869637	-0.848151845	-0.950509397	0.839795392	0.867328908	1.024406579
FGFBP1	-0.898915093	-0.919534115	-0.908229442	0.802573392	0.847350024	1.076755234
G0S2	-0.910733436	-0.913606292	-0.905990646	0.789200052	0.906382158	1.034748164
TPCN1	-0.922060698	-0.913073987	-0.896296216	0.816878307	0.877567241	1.036985354
PLAU	-0.903669581	-0.93624663	-0.89102854	0.902903948	0.798284606	1.029756197
COL2A1	-0.887849215	-0.895881252	-0.946089906	0.865422705	0.815818739	1.04857893
ID3	1.230645469	0.635064552	0.821458392	-0.901055119	-0.878735718	-0.907377576
ID1	1.267756155	0.622139625	0.785784506	-0.925095393	-0.885394672	-0.865190222
ASS1	1.137130046	0.839857703	0.737575494	-0.911520485	-0.876970407	-0.926072351
TAGLN	1.139008674	0.807090326	0.768165386	-0.96492384	-0.877139968	-0.872200577
CDH6	0.60422286	0.869279942	1.212654839	-0.85049149	-0.934633007	-0.901033144
AMOTL2	0.569497316	1.08085736	1.042712745	-0.856103599	-0.922891821	-0.914071999
PPIF	0.967971481	0.917676444	0.849845021	-0.948922579	-0.927150349	-0.859420018
CDC20	0.979162456	1.016941704	0.726503054	-0.95849624	-0.929515813	-0.834595159
MSX1	0.856240412	1.008160947	0.866992824	-0.986160715	-0.913570498	-0.831662969
SCNN1A	0.840725167	0.974015171	0.917491511	-1.002975231	-0.836687064	-0.892569554
ITIH5	0.71617558	1.127361388	0.871078005	-0.879934514	-0.911817135	-0.922863324
HS6ST1	0.797538498	1.057168615	0.871530439	-0.873488646	-0.987365796	-0.86538311
SLC34A2	0.789948842	1.078930943	0.85456093	-0.942503404	-0.951431544	-0.829505766
STEAP3	0.818119413	1.070759742	0.838682256	-0.923782593	-0.91896248	-0.884816339
