# Supplementary material for: YAP1 affects the prognosis through the regulation of stemness in endometrial cancer
Source: PeerJ. 2023 Sep 20;11:e15891. doi: 10.7717/peerj.15891 (PMC10517666; doi:10.7717/peerj.15891)
Supplement: Supplemental Information 12 [file peerj-11-15891-s012.csv]

number	YAPExpression	Age	AgeGroup	BMI	BMIGroup	LVSI	CA125	Ca125Group	HE4	Cervicalstromalinvasion	Myometrialinvasion	Histotypes	Grade	FIGO	Lymphvascularinvasion	Ki67	Ki67Group	ER	ERGroup	PR	PRGroup	P53	P53Group	Adjuvanttreament	Recurrence	RFS	Death	OS
1280379	0	50	0	20.3428	0	0	17.9	0	35	0	0	1	2	0	0	50	1	0	1	90	0	50	0	1	1	6	0	71
1162363	0	63	1	23.30905	0	0	12.9	0	34	1	0	1	1	2	1	90	1	60	0	70	0	90	1	0	1	9	1	45
1376274	0	47	0	18.35938	0	1	122	1	342	1	1	0	1	2	1	50	1	0	1	0	1	50	0	3	1	9	0	62
1522402	0	72	1	31.21748	1	0	310	1	210	1	0	1	2	2	0	80	1	0	1	0	1	50	0	3	1	10	1	11
1418223	0	53	0	22.06035	0	0	29.5	0	27	0	1	1	2	0	0	60	1	90	0	90	0	60	0	1	1	18	0	58
1511774	0	38	0	24.43519	1	1	223.8	1	21	0	1	1	1	2	1	40	1	0	1	0	1	30	0	3	1	6	0	50
1258296	0	62	1	26.6436	1	0	28.6	0	246	1	1	0	1	2	1	20	0	30	0	40	0	0	1	3	1	48	0	74
1131591	0	59	0	23.4375	0	0	19.9	0	64	0	0	0	1	0	0	10	0	90	0	90	0	5	0	1	0	86	0	86
1129333	0	62	1	27.29322	1	0	43.1	1	73	0	1	1	2	0	0	40	1	30	0	0	1	5	0	1	0	85	0	85
1132847	0	43	0	21.48438	0	0	26.3	0	28	0	0	0	1	0	0	10	0	90	0	90	0	5	0	2	0	85	0	85
1132613	0	67	1	23.92242	0	0	21.2	0	48	0	0	0	1	0	0	5	0	90	0	90	0	30	0	0	0	85	0	85
1138362	0	44	0	20.83	0	0	20	0		0	0	1	2	0	0	90	1	0	1	0	1	90	1	1	1	25	1	32
1143487	0	68	1	32.8473	1	0	20.16	0	127	0	0	0	1	0	0	5	0	40	0	2	1	1	0	0	0	85	0	85
1149482	0	43	0	30.66667	1	0	9.2	0	35	0	0	0	0	0	0	3	0	90	0	90	0	20	0	0	0	84	0	84
1149639	0	50	0	25.80645	1	0	53.9	1	26	1	1	1	2	1	0	30	0	0	1	0	1	10	0	1	0	84	0	84
1152342	0	46	0	30.30303	1	0	29.8	0	40	0	0	1	2	0	0	40	1	20	0	90	0	5	0	1	0	84	0	84
1150286	0	41	0	26.89767	1	0	18.8	0	20	0	0	0	1	0	0	20	0	20	0	90	0	5	0	0	0	84	0	84
1157290	0	71	1	17.33333	0	0	16.2	0	88	1	1	1	2	2	1	70	1	0	1	0	1	55	0	1	0	83	0	83
1162133	0	62	1	22.89282	0	1	18	0	38	0	0	1	2	1	0	30	0	1	1	0	1	90	1	1	1	27	1	32
1160276	0	44	0	23.42209	0	0	452.2	1	314	0	0	0	0	2	0	40	1	90	0	90	0	50	0	1	0	83	0	83
1161316	0	50	0	25.80645	1	0	27.2	0	50	0	1	0	1	0	0	20	0	30	0	30	0	1	0	0	0	83	0	83
1163074	0	42	0	27.09925	1	0	26.2	0	57	1	0	0	1	1	0	15	0	50	0	80	0	90	1	1	0	83	0	83
1171766	0	67	1	20.54569	0	0	7.2	0	0	0	1	1	1	2	1	40	1	0	1	5	1	70	0	1	0	82	0	82
1174984	0	39	0	22.47659	0	1	26	0	34	0	0	0	0	0	0	40	1	15	0	50	0	50	0	1	0	82	0	82
1188617	0	64	1	20.1873	0	0	14.6	0	191	1	1	1	2	2	0	3	0	90	0	90	0	0	1	1	0	80	0	80
1190900	0	65	1	29.90303	1	0	25.3	0	61	0	0	0	0	0	0	30	0	90	0	90	0	0	1	0	0	80	0	80
1192342	0	37	0	22.47659	0	0	19.4	0	146	0	0	0	1	0	0	50	1	90	0	90	0	0	1	3	0	80	0	80
1204273	0	68	1	34.20903	1	0	25.3	0	75	0	0	0	1	0	0	20	0	80	0	90	0	20	0	0	0	79	0	79
1207137	0	51	0	23.24341	0	1	19.9	0	46	0	0	0	0	0	0	30	0	90	0	90	0	50	0	0	0	78	0	78
1211683	0	40	0	22.82688	0	0	63.6	1	41	0	0	0	0	0	0	5	0	30	0	90	0	0	1	0	0	78	0	78
1213286	0	51	0	27.26801	1	0	52.7	1	97	1	0	1	2	2	1	30	0	0	1	0	1	50	0	0	1	28	1	36
1214563	0	76	1	26.02617	1	0	14.7	0	64	0	0	0	1	0	0	10	0	80	0	10	0	20	0	1	0	19	1	19
1215104	0	70	1	24.03461	1	0	16.3	0	73	1	0	0	1	1	0	8	0	90	0	90	0	0	1	2	0	43	1	43
1224759	0	52	0	22.86237	0	1	22.6	0	137	0	1	1	2	0	0	30	0	80	0	80	0	0	1	0	1	17	1	24
1226068	0	47	0	22.86237	0	0	17.6	0	55	0	0	0	1	0	0	20	0	10	0	90	0	0	1	0	0	77	0	77
1232097	0	64	1	23.23346	0	0	18.3	0	46	0	0	1	0	0	0	10	0	90	0	90	0	20	0	1	0	76	0	76
1240283	0	63	1	22.47659	0	0	17.8	0	77	0	1	0	1	0	0	20	0	90	0	90	0	90	1	1	0	75	0	75
1235814	0	64	1	24.83576	1	1	470.9	1	62	0	0	0	1	0	0	40	1	90	0	95	0	50	0	1	0	75	0	75
1245362	0	54	0	20.93664	0	0	16.9	0	49	0	0	0	0	0	0	20	0	30	0	40	0	50	0	0	0	74	0	74
1245871	0	47	0	24.03461	1	1	17.2	0	153	0	1	0	1	0	0	10	0	75	0	10	0	1	0	1	0	74	0	74
1252225	0	61	1	26.7094	1	0	8.8	0	41	0	0	0	0	0	0	60	1	80	0	90	0	40	0	1	0	74	0	74
1258893	0	54	0	23.11111	0	0	11.7	0	31	0	0	0	0	0	0	5	0	90	0	90	0	0	1	0	0	73	0	73
1261119	0	46	0	29.34004	1	0	20.1	0	40	0	0	0	0	0	0	5	0	90	0	90	0	0	1	0	0	73	0	73
1260009	0	64	1	22.86237	0	0	7.6	0	47	0	0	1	2	2	1	30	0	90	0	30	0	90	1	0	0	73	0	73
1219183	0	65	1	28.30385	1	0	105	1	109	0	1	0	1	0	0	25	0	80	0	90	0	0	1	0	0	77	0	77
1127174	0	56	0	22.86237	0	0	13.4	0	36	0	1	1	2	0	0	40	1	90	0	80	0	40	0	1	0	86	0	86
1168585	0	44	0	31.14187	1	0	27.2	0	35	0	0	0	0	0	0	5	0	90	0	90	0	0	1	0	0	82	0	82
1250932	0	63	1	20.93212	0	0	26	0	52	0	0	0	1	0	0	20	0	80	0	90	0	0	1	1	0	74	0	74
1274187	0	49	0	18.36547	0	1	10.4	0	166	0	1	1	0	2	1	40	1	10	0	20	0	50	0	0	1	27	1	32
1277178	0	43	0	28.125	1	0	19.8	0	74	0	0	0	1	0	0	20	0	90	0	90	0	1	0	1	0	71	0	71
1283523	0	47	0	26.7094	1	0	25.5	0	40	0	0	0	0	0	0	5	0	20	0	80	0	5	0	1	0	71	0	71
1286631	0	54	0	21.63115	0	1	224	1	84	0	0	0	1	2	1	40	1	30	0	25	0	50	0	0	0	71	0	71
1286943	0	58	0	25.39022	1	0	16.4	0	33	0	0	0	0	0	0	40	1	90	0	90	0	20	0	0	0	71	0	71
1290368	0	61	1	24.03461	1	0	11.8	0	36	0	1	0	1	0	0	30	0	90	0	90	0	90	1	0	0	70	0	70
1297244	0	56	0	28.04038	1	0	15.5	0	42	0	1	0	1	0	0	20	0	90	0	90	0	70	0	0	0	70	0	70
1303763	0	44	0	19.72387	0	0	28.4	0	54	0	0	1	0	0	0	30	0	90	0	90	0	65	0	1	0	69	0	69
1308606	0	46	0	23.72529	0	0	15.8	0	47	0	1	0	1	0	0	30	0	90	0	90	0	0	1	2	0	69	0	69
1305305	0	52	0	31.20256	1	0	19.4	0	47	0	0	0	1	0	0	20	0	90	0	0	1	5	0	1	0	69	0	69
1312751	0	46	0	33.78378	1	0	18	0		0	0	0	1	2	1	50	1	90	0	90	0	0	1	1	0	68	0	68
1314890	0	51	0	21.82995	0	0	13.2	0	41	0	0	0	0	0	0	5	0	90	0	90	0	0	1	0	0	68	0	68
1325296	0	41	0	22.76944	0	0	21.1	0	40	0	1	1	2	2	1	75	1	0	1	0	1	90	1	1	0	67	0	67
1343142	0	53	0	27.88519	1	0	13.6	0	39	0	1	0	1	0	0	30	0	70	0	80	0	0	1	1	0	65	0	65
1345768	0	52	0	25.47666	1	0	26	0		0	0	0	1	0	0	30	0	0	1	90	0	0	1	1	0	65	0	65
1352682	0	68	1	25.39022	1	1	128.3	1	65	0	1	0	2	2	1	60	1	0	1	0	1	0	1	1	0	39	1	39
1366045	0	51	0	27.05515	1	0	13.6	0	61	0	0	1	2	0	0	50	1	30	0	30	0	0	1	1	0	63	0	63
1366961	0	39	0	29.64269	1	0	75	1	69	0	0	0	0	0	0	10	0	90	0	90	0	0	1	0	0	63	0	63
1378276	0	55	0	22.30815	0	0	13.7	0	49	0	0	0	1	0	0	20	0	90	0	90	0	1	0	0	0	62	0	62
1378007	0	43	0	24.74745	1	0	41	1	41	0	0	1	1	2	1	80	1	60	0	70	0	5	0	1	0	62	0	62
1382110	0	58	0	25.80645	1	0	112.2	1	34	0	0	0	1	0	0	55	1	20	0	60	0	2	0	0	0	62	0	62
1382892	0	68	1	16.53079	0	0	21	0	109	0	1	0	1	0	0	60	1	90	0	90	0	35	0	1	0	61	0	61
1388867	0	47	0	25.43663	1	0	40.7	1		0	1	0	0	0	0	20	0	90	0	90	0	0	1	0	0	61	0	61
1393065	0	46	0	20.54569	0	0	20	0	31	0	0	1	2	2	0	50	1	30	0	0	1	30	0	1	1	16	1	23
1395710	0	46	0	27.05515	1	0	30.1	0	28	0	0	0	1	0	0	30	0	90	0	90	0	0	1	1	0	60	0	60
1405919	0	52	0	22.50693	0	1	31	0		0	1	0	1	0	0	90	1	90	0	90	0	25	0	1	0	59	0	59
1278178	0	49	0	30.85321	1	0	22.1	0	67	0	0	0	0	0	0	40	1	60	0	60	0	50	0	0	0	59	0	59
1262299	0	47	0	24.14152	1	0	43.2	1	107	1	1	0	1	1	0	15	0	0	1	30	0	0	1	1	0	73	0	73
1297790	0	53	0	19.14672	0	0	21.4	0	35	0	0	0	1	0	0	15	0	90	0	80	0	30	0	0	0	70	0	70
1295853	0	50	0	21.33333	0	0	29.9	0	55	0	0	0	1	0	0	30	0	90	0	90	0	40	0	1	0	70	0	70
1316915	0	55	0	24.44444	1	0	11.4	0	86	0	0	0	1	0	0	40	1	30	0	90	0	0	1	1	0	68	0	68
1321535	0	46	0	19.14062	0	0	51.8	1	292	0	0	1	2	0	0	25	0	80	0	90	0	60	0	1	0	67	0	67
1336442	0	66	1	28.44444	1	0	11.8	0	0	1	1	0	1	2	1	70	1	10	0	0	1	50	0	0	0	66	0	66
1337954	0	52	0	25.47666	1	0	28	0	39	0	0	0	1	0	0	10	0	20	0	40	0	0	1	0	0	31	1	31
1367651	0	63	1	30.17882	1	0	15.5	0	51	0	1	0	1	2	1	30	0	5	1	40	0	80	1	1	0	63	0	63
1371706	0	47	0	32.46618	1	0	11.3	0	39	0	0	0	0	0	0	10	0	20	0	90	0	20	0	0	0	62	0	62
1374053	0	66	1	22.22222	0	1	100.4	1	80	0	1	1	1	2	1	20	0	0	1	5	1	70	0	1	1	30	0	62
1373112	0	52	0	30.13148	1	0	54.2	1	34	0	0	0	0	0	0	40	1	30	0	50	0	0	1	0	0	62	0	62
1388549	0	46	0	26.63892	1	0	31.2	0	86	1	1	0	1	0	0	30	0	90	0	90	0	0	1	2	0	61	0	61
1389427	0	51	0	22.89282	0	0	18.5	0	30	0	0	0	0	0	0	20	0	90	0	90	0	20	0	0	0	61	0	61
1422805	0	73	1	29.79126	1	0	30.7	0	31	0	0	0	0	0	0	30	0	90	0	90	0	90	1	0	0	58	0	58
1423440	0	29	0	30.80125	1	0	11.8	0	24	0	0	0	0	0	0	30	0	90	0	90	0	90	1	0	0	58	0	58
1435653	0	50	0	21.58003	0	0	7.7	0	33	0	1	0	0	0	0	5	0	80	0	80	0	30	0	0	0	57	0	57
1440586	0	50	0	21.63115	0	0	25.4	0	43	0	0	0	0	0	0	20	0	90	0	90	0	0	1	0	0	56	0	56
1462365	0	61	1	23.19109	0	0	9.9	0	59	0	0	0	1	0	0	15	0	90	0	90	0	90	1	0	0	54	0	54
1464857	0	41	0	28.30385	1	1	32.3	0		0	0	0	0	0	0	60	1	90	0	90	0	0	1	1	0	54	0	54
1465495	0	68	1	23.8054	0	0	17.6	0	91	0	0	0	1	1	0	10	0	70	0	70	0	0	1	0	0	54	0	54
1471016	0	51	0	39.30112	1	1	14.2	0	57	0	1	0	1	0	0	45	1	60	0	60	0	20	0	3	1	34	1	54
1479244	0	69	1	25.5367	1	0	24.2	0	53	0	0	0	1	0	0	40	1	90	0	60	0	10	0	1	0	53	0	53
1484699	0	52	0	24.21875	1	0	37.2	1	52	0	1	1	2	2	1	30	0	55	0	55	0	30	0	0	1	25	1	33
1485098	0	73	1	22.21368	0	0	35.4	1	56	0	0	1	2	0	0	70	1	80	0	0	1	1	0	2	0	52	0	52
1497268	0	51	0	20.81165	0	0	18.5	0	65	0	0	0	1	0	0	10	0	20	0	30	0	75	1	1	0	51	0	51
1498197	0	44	0	26.66667	1	0	34.6	0	245	0	0	0	0	0	0	10	0	90	0	90	0	50	0	1	0	51	0	51
1503137	0	54	0	20.83253	0	0	9.6	0	52	0	0	1	2	0	0	30	0	90	0	5	1	0	1	1	0	50	0	50
1509689	0	57	0	24.45606	1	0	127	1		0	0	0	0	0	0	15	0	90	0	90	0	60	0	1	0	50	0	50
1509759	0	52	0	22.83288	0	0	24	0	43	0	0	0	0	0	0	15	0	90	0	90	0	0	1	1	0	50	0	50
1510958	0	69	1	24.67105	1	0	30.1	0	78	0	0	0	1	0	0	50	1	90	0	90	0	50	0	1	0	50	0	50
1521487	0	52	0	24.03461	1	0	45.7	1	38	0	0	0	1	0	0	30	0	20	0	20	0	20	0	0	0	49	0	49
1522998	0	49	0	22.89282	0	1	102.2	1	115	0	1	0	1	0	0	20	0	5	1	50	0	50	0	1	1	18	1	26
1533217	0	55	0	25.96454	1	0	21.7	0	243	0	0	0	1	0	0	60	1	90	0	90	0	90	1	0	0	48	0	48
1537140	0	70	1	27.81588	1	0	20.3	0	67	1	0	1	1	2	1	40	1	80	0	5	1	0	1	1	0	49	0	49
1540162	0	52	0	29.01745	1	0	26.6	0	28	0	0	0	0	0	0	30	0	10	0	50	0	20	0	0	0	47	0	47
1552375	0	49	0	23.82812	0	0	18.4	0	11.02	0	0	0	0	0	0	10	0	90	0	90	0	50	0	0	0	46	0	46
1553375	0	47	0	22.06035	0	1	89.1	1	355	0	1	1	2	2	1	30	0	50	0	80	0	50	0	3	0	46	0	46
1560970	0	61	1	24.88889	1	0	30.3	0	71	0	0	1	2	0	0	40	1	90	0	80	0	50	0	0	0	45	0	45
1082786	0	59	0	20.88889	0	0	111.2	1	50	0	0	0	1	0	0	35	0	10	0	40	0	50	0	1	0	91	0	91
1082539	0	55	0	22.86237	0	0	16	0	40	0	0	0	1	0	0	15	0	60	0	40	0	0	1	0	0	91	0	91
1082383	0	59	0	22.89282	0	0	23.9	0	321	1	1	0	1	1	0	30	0	50	0	40	0	50	0	1	0	91	0	91
1088487	0	38	0	23.01118	0	1	315.9	1	91	0	0	1	2	0	0	18	0	90	0	90	0	30	0	0	0	91	0	91
1092898	0	68	1	29.34004	1	0	10.8	0	64	0	0	1	2	0	0	55	1	0	1	0	1	90	1	1	0	90	0	90
1101559	0	54	0	23.4375	0	0	25.4	0		0	0	0	1	0	0	35	0	60	0	80	0	50	0	1	0	89	0	89
1101773	0	51	0	28.08433	1	0	23.6	0	33	0	1	0	1	0	0	40	1	70	0	70	0	0	1	1	0	89	0	89
1120091	0	49	0	22.77319	0	0	24	0	417	1	0	0	0	1	0	20	0	90	0	90	0	0	1	1	0	87	0	87
1124689	0	62	1	21.78649	0	0	26	0	78	0	1	0	1	0	0	40	1	90	0	90	0	80	1	0	0	86	0	86
1101375	0	49	0	25.39062	1	0	21.1	0		0	0	1	2	0	0	45	1	5	1	90	0	50	0	3	0	89	0	89
1115730	0	69	1	23.30905	0	0	14.1	0	55	0	0	0	1	0	0	55	1	90	0	0	1	5	0	0	0	88	0	88
1564821	0	46	0	20.32444	0	0	15.6	0	48	0	1	0	1	0	0	50	1	30	0	90	0	0	1	3	0	44	0	44
1567449	0	46	0	24.5632	1	0	29.7	0	43	0	0	0	0	0	0	30	0	90	0	0	1	30	0	0	0	44	0	44
1568913	0	48	0	23.04688	0	0	19.2	0	82	0	0	1	2	0	0	30	0	80	0	90	0	90	1	0	0	44	0	44
1581651	0	53	0	24.60938	1	0	206	1	121	1	0	0	1	2	0	30	0	90	0	90	0	50	0	3	0	43	0	43
1582379	0	62	1	29.96878	1	0	10	0	62	0	1	1	2	0	0	60	1	20	0	0	1	50	0	1	0	43	0	43
1651338	0	48	0	28.46648	1	0	28.1	0	51	0	0	0	1	0	0	30	0	50	0	50	0	0	1	1	0	36	0	36
1645595	0	55	0	22.60026	0	0	10.6	0	47	0	1	0	0	0	0	40	1	70	0	70	0	50	0	0	0	37	0	37
1657259	0	76	1	26.35352	1	0	0	0	0	0	0	1	2	0	0	50	1	0	1	0	1	30	0	3	0	36	0	36
1591454	0	70	1	23.78121	0	0	39.7	1	89	0	1	1	2	2	1	45	1	90	0	90	0	50	0	3	0	42	0	42
1655341	0	58	0	16.64932	0	1	56.4	1	102	1	1	1	2	2	1	80	1	0	1	0	1	90	1	3	0	36	0	36
1635105	0	50	0	22.67995	0	0	43.4	1	36	0	0	0	0	0	0	35	0	90	0	90	0	50	0	0	0	38	0	38
1599733	0	48	0	23.11111	0	0	231.3	1	75	0	0	1	2	0	0	8	0	50	0	40	0	3	0	0	0	41	0	41
1618961	0	52	0	26.7094	1	0	50.9	1	35	0	0	0	0	0	0	30	0	90	0	90	0	90	1	1	0	39	0	39
1603023	0	51	0	25.39062	1	0	26.6	0	78	1	1	0	1	1	0	30	0	90	0	90	0	0	1	3	0	41	0	41
1607928	0	51	0	22.03173	0	0	18.4	0	45	0	0	0	0	0	0	10	0	90	0	80	0	20	0	0	0	40	0	40
1594029	0	43	0	23.33547	0	0	17.5	0	99	1	1	0	1	1	0	25	0	95	0	70	0	5	0	3	0	42	0	42
1605342	0	46	0	30.04326	1	0	11.2	0	42	0	0	0	1	0	0	10	0	80	0	60	0	0	1	1	0	41	0	41
1642402	0	63	1	20.88889	0	0	9.3	0	55	1	0	1	2	1	0	40	1	0	1	0	1	95	1	1	0	37	0	37
1608112	0	45	0	25.19531	1	0	229.4	1	37	0	0	0	1	0	0	40	1	90	0	90	0	30	0	1	0	40	0	40
1614231	0	55	0	23.53037	0	0	18.6	0	57	0	0	0	1	0	0	30	0	30	0	30	0	50	0	0	0	40	0	40
1601448	0	55	0	25.63117	1	0	0	0	49	1	0	0	0	1	0	5	0	90	0	90	0	0	1	3	0	41	0	41
1639656	0	52	0	22.26562	0	1	35.8	1		0	1	1	2	2	1	70	1	0	1	0	1	50	0	3	1	10	0	38
1594112	0	68	1	27.05515	1	0	17.7	0	133	0	1	0	1	0	0	10	0	95	0	20	0	3	0	1	0	41	0	41
1637674	0	51	0	21.50189	0	0	0	0	0	0	0	0	1	0	0	30	0	90	0	90	0	50	0	1	0	38	0	38
1615275	0	53	0	26.7094	1	0	30.5	0	45	0	0	0	1	0	0	70	1	50	0	0	1	3	0	1	0	40	0	40
1632171	0	62	1	24.34176	1	1	13.9	0	50	1	0	1	2	2	0	60	1	0	1	0	1	0	1	3	1	7	1	10
1632173	0	45	0	24.65483	1	0	10.6	0	50	0	0	0	1	0	0	10	0	90	0	90	0	0	1	1	0	38	0	38
1630254	0	49	0	23.8054	0	0	8.7	0	41	0	0	0	0	0	0	40	1	50	0	50	0	50	0	1	0	38	0	38
1617133	0	65	1	24.97399	1	1	103.8	1	94	1	1	1	2	2	1	30	0	60	0	50	0	0	1	1	1	8	1	11
1600476	0	44	0	34.62604	1	0	34.3	0	62	0	1	0	1	0	0	10	0	90	0	90	0	0	1	1	0	41	0	41
1594964	0	51	0	22.89282	0	0	14.5	0	66	0	0	0	0	0	0	50	1	90	0	80	0	0	1	0	0	42	0	42
1641558	0	53	0	22.93975	0	0	18.5	0	0	1	0	0	1	1	0	15	0	90	0	90	0	30	0	1	0	37	0	37
1657649	0	58	0	25.20809	1	1	86.4	1	67	0	0	0	0	2	1	40	1	60	0	60	0	50	0	0	0	36	0	36
1665455	0	59	0	32.88241	1	0	75.5	1	87	0	0	0	1	0	0	40	1	90	0	90	0	90	1	0	0	36	0	36
1668030	0	35	0	28.04038	1	0	28.2	0	36	0	0	0	0	0	0	5	0	40	0	15	0	20	0	0	0	36	0	36
1673611	0	70	1	27.51338	1	1	28.8	0	348	0	1	0	1	2	0	30	0	80	0	60	0	3	0	1	0	34	0	34
1662956	0	48	0	20.50781	0	0	92.7	1	242	0	0	0	0	0	0	50	1	90	0	90	0	5	0	1	0	36	0	36
20179011430	0	46	0	26.01457	1	0	24.9	0	0	0	1	0	1	0	0	20	0	90	0	90	0	50	0	0	0	45	0	45
20169001525	0	61	1	22.34778	0	1	37.3	1	0	0	1	0	1	0	0	30	0	80	0	80	0	50	0	2	0	59	0	59
1767402	0	68	1	25.96953	1	0	9.6	0	53	1	0	0	1	1	0	20	0	90	0	90	0	1	0	3	1	38	0	75
1493599	0	55	0	21.875	0	0	49.4	1	48	1	1	1	2	2	0	40	1	30	0	30	0	5	0	1	1	10	0	61
1258214	0	61	1	27.88762	1	1	128.2	1	97	0	1	1	2	2	1	60	1	0	1	80	0	0	1	3	1	10	0	83
1150403	0	49	0	28.84153	1	1	8.9	0	56	1	1	0	1	1	0	50	1	70	0	60	0	0	1	3	1	47	0	84
1685727	0	73	1	29.34129	1	0	0	0	0	0	0	1	2	0	0	70	1	0	1	50	0	90	1	0	1	15	0	49
1137848	0	67	1	28.13366	1	1	28.3	0	240	1	0	1	2	2	1	50	1	0	1	0	1	75	1	3	1	24	1	26
1089374	0	57	0	22	0	1	7.9	0	53	0	1	0	0	0	0	20	0	0	1	0	1	0	1	0	1	6	1	7
1538034	0	54	0	23.61275	0	1	71.7	1	47	1	1	1	2	2	1	60	1	30	0	0	1	90	1	0	1	9	1	14
1129665	0	68	1	23.73996	0	0	100.1	1	87	0	0	0	1	0	0	30	0	80	0	70	0	5	0	2	0	86	0	86
1135174	0	57	0	25.14861	1	0	23.5	0	29	0	0	0	0	0	0	30	0	80	0	80	0	0	1	0	0	85	0	85
1145091	0	51	0	28.125	1	0	13.4	0	27	0	0	0	0	0	0	30	0	5	1	70	0	50	0	0	0	85	0	85
1162935	0	71	1	20	0	1	10.4	0	295	1	1	0	1	1	0	40	1	90	0	80	0	40	0	3	0	83	0	83
1171144	0	55	0	21.78649	0	0	12.7	0	60	0	0	1	2	0	0	10	0	90	0	90	0	20	0	0	0	82	0	82
1191899	0	65	1	29.96878	1	1	30.1	0	0	0	0	1	2	0	0	80	1	5	1	0	1	40	0	1	0	80	0	80
1203682	0	55	0	21.77778	0	0	14.8	0		0	0	0	1	0	0	10	0	90	0	20	0	30	0	0	0	79	0	79
1211823	0	60	1	22.76944	0	0	43.1	1	46	0	0	1	1	2	1	20	0	0	1	0	1	90	1	1	0	78	0	78
1221816	0	63	1	29.26007	1	0	9.1	0	67	0	0	0	1	0	0	10	0	90	0	90	0	30	0	0	0	77	0	77
1226313	0	50	0	23.91883	0	0	13.4	0	48	0	0	0	1	0	0	10	0	90	0	90	0	0	1	0	0	76	0	76
1232457	0	66	1	21.75547	0	0	19	0	73	0	0	0	1	0	0	40	1	90	0	90	0	20	0	1	0	76	0	76
1231470	0	62	1	25.47666	1	0	11.6	0	60	0	0	1	2	0	0	35	0	0	1	0	1	20	0	1	0	76	0	76
1247975	0	52	0	24.7768	1	0	18.5	0	43	0	0	1	2	2	1	60	1	60	0	0	1	0	1	0	0	74	0	74
1265431	0	64	1	16.88889	0	0	107.7	1	84	0	0	0	1	0	1	25	0	90	0	90	0	0	1	0	0	73	0	73
1216139	0	53	0	30.40763	1	0	40.6	1	58	0	0	0	1	0	0	30	0	90	0	90	0	20	0	0	0	77	0	77
1188462	0	62	1	22.49499	0	0	33.3	0	55	0	0	1	2	0	0	50	1	0	1	0	1	90	1	3	1	42	0	80
1255869	0	56	0	26.88889	1	0	8.7	0	54	0	0	0	1	0	0	10	0	20	0	0	1	5	0	0	0	74	0	74
1286559	0	44	0	19.59646	0	0	38	1	116	0	0	0	1	0	0	20	0	5	1	30	0	2	0	0	0	71	0	71
1302233	0	48	0	27.99302	1	1	14	0	60	0	0	0	1	0	0	15	0	90	0	90	0	0	1	1	0	69	0	69
1328599	0	52	0	29.13632	1	0	9.7	0	63	0	1	0	1	0	0	50	1	10	0	80	0	20	0	1	0	67	0	67
1331608	0	53	0	21.05171	0	0	10.2	0	92	0	0	0	1	0	0	35	0	90	0	90	0	20	0	0	0	66	0	66
1335394	0	60	1	20.81165	0	0	5.8	0	53	0	0	0	1	0	0	30	0	60	0	90	0	20	0	0	0	66	0	66
1344424	0	34	0	27.47138	1	0	10.6	0	33	0	0	0	1	0	0	60	1	20	0	95	0	0	1	0	0	65	0	65
1411572	0	58	0	26.63836	1	0	32.4	0	54	0	1	0	1	0	0	30	0	90	0	70	0	20	0	1	0	59	0	59
1415768	0	54	0	30.22222	1	0	11.9	0	26	0	0	0	0	0	0	35	0	90	0	90	0	20	0	0	0	59	0	59
1268341	0	50	0	25.20809	1	0	7.7	0	36	0	0	1	1	0	0	30	0	0	1	0	1	90	1	0	0	72	0	72
1282922	0	51	0	21.48438	0	0	19.6	0	35	0	0	0	1	0	0	60	1	90	0	80	0	40	0	1	0	71	0	71
1296509	0	37	0	24.27641	1	1	49	1	44	0	0	0	1	0	0	25	0	90	0	90	0	30	0	0	0	70	0	70
1379317	0	65	1	25.11111	1	0	37.4	1	60	0	0	0	1	0	0	50	1	90	0	90	0	0	1	1	0	62	0	62
1420552	0	49	0	35.15625	1	0	30	0		0	0	0	1	0	0	30	0	70	0	80	0	30	0	0	0	58	0	58
1424768	0	63	1	24.45606	1	0	13.3	0	25	0	0	1	2	0	0	10	0	90	0	60	0	10	0	0	0	58	0	58
1435059	0	45	0	22.76944	0	0	19.6	0	43	0	0	0	1	0	0	0	0	50	0	50	0	0	1	0	0	57	0	57
1435187	0	68	1	24.03461	1	1	26.9	0	75	0	0	1	2	2	1	60	1	90	0	50	0	50	0	0	0	57	0	57
1439200	0	63	1	27.88762	1	0	42.6	1	48	0	0	0	0	0	0	40	1	90	0	90	0	90	1	0	0	56	0	56
1458561	0	43	0	30.35925	1	0	28	0		0	0	0	1	0	0	8	0	90	0	90	0	5	0	1	0	55	0	55
1468801	0	68	1	25.2712	1	0	14	0		0	0	0	1	0	0	40	1	90	0	90	0	5	0	1	0	54	0	54
1472716	0	68	1	21.77778	0	0	32	0		1	1	1	2	0	0	80	1	0	1	0	1	90	1	3	1	16	1	20
1480211	0	53	0	25.77778	1	0	20.6	0	51	0	0	1	1	2	1	50	1	5	1	5	1	60	0	3	0	53	0	53
1484242	0	27	0	25.39062	1	0	41.7	1	157	0	0	0	1	2	0	20	0	95	0	90	0	0	1	3	0	52	0	52
1511898	0	47	0	24.24392	1	1	342.4	1	139	0	1	0	1	0	0	20	0	90	0	0	1	50	0	3	0	47	0	47
1515932	0	43	0	27.73438	1	0	56.6	1	47	0	1	0	1	0	0	70	1	90	0	50	0	30	0	0	0	49	0	49
1559449	0	45	0	25.65437	1	0	11.5	0	46	1	0	0	0	1	0	30	0	90	0	90	0	55	0	2	0	45	0	45
1081988	0	48	0	24.98959	1	1	19.5	0	34	0	0	0	0	0	0	35	0	50	0	40	0	0	1	0	0	91	0	91
1088426	0	55	0	24.03461	1	0	34.9	0	32	0	0	0	1	0	0	20	0	80	0	30	0	25	0	0	0	91	0	91
1097016	0	54	0	25.1821	1	0	8.9	0	51	0	0	1	2	0	0	35	0	60	0	20	0	60	0	0	0	90	0	90
1100692	0	50	0	24.00549	1	0	10.1	0	43	0	1	0	1	0	0	25	0	70	0	0	1	0	1	1	0	89	0	89
1110382	0	69	1	28.4618	1	1	12.2	0	88	0	0	0	1	0	0	35	0	90	0	70	0	0	1	0	0	88	0	88
1121565	0	50	0	22.66667	0	0	18.1	0	47	0	0	1	2	0	0	30	0	90	0	90	0	0	1	0	0	87	0	87
1569881	0	45	0	21.30395	0	0	11	0	34	0	0	0	0	0	0	30	0	90	0	90	0	70	0	0	0	44	0	44
1572436	0	53	0	26.40235	1	0	41.6	1	51	0	0	0	1	0	0	30	0	90	0	90	0	90	1	0	0	44	0	44
1587624	0	53	0	25.47666	1	0	18.6	0	38	0	0	0	1	0	0	20	0	70	0	70	0	0	1	0	0	42	0	42
1583754	0	26	0	22.89282	0	0	20.2	0	58	0	0	0	0	0	0	3	0	90	0	90	0	0	1	0	0	42	0	42
1651053	0	61	1	28.125	1	1	9.4	0	74	1	1	0	0	1	0	40	1	60	0	80	0	15	0	1	0	36	0	36
1620592	0	66	1	20.07775	0	0	14.9	0	81	0	1	1	2	0	0	60	1	90	0	30	0	90	1	3	0	39	0	39
1630894	0	64	1	25.33333	1	0	21.8	0	86	1	0	0	1	1	0	2	0	0	1	0	1	0	1	3	0	38	0	38
1647307	0	56	0	24	1	0	6.6	0	35	0	0	0	1	0	0	40	1	90	0	0	1	90	1	0	0	37	0	37
1574552	0	47	0	23.71184	0	0	12.7	0	68	0	0	0	0	0	0	50	1	95	0	80	0	30	0	0	0	44	0	44
1658867	0	65	1	20.88889	0	0	26.7	0	74	0	1	0	0	0	0	30	0	80	0	70	0	60	0	3	0	36	0	36
1634641	0	49	0	29.33333	1	1	22	0	45	0	0	0	1	0	0	20	0	90	0	30	0	90	1	0	0	38	0	38
1631483	0	56	0	27.47138	1	0	21	0	45	0	0	0	1	0	0	70	1	90	0	0	1	0	1	1	0	38	0	38
1585368	0	54	0	24.34176	1	0	16.2	0	61	0	0	0	1	0	0	90	1	90	0	5	1	0	1	0	0	42	0	42
1631672	0	48	0	24.43519	1	1	38.6	1	44	0	0	1	2	2	1	70	1	90	0	30	0	2	0	1	0	38	0	38
1603472	0	49	0	22.55861	0	0	4	0		0	0	0	1	0	0	20	0	90	0	50	0	50	0	1	0	41	0	41
1625704	0	49	0	28.84153	1	0	13.9	0	41	0	0	1	2	0	0	10	0	0	1	20	0	0	1	0	0	39	0	39
1597395	0	65	1	29.96878	1	0	37.8	1	42	0	0	0	1	0	0	10	0	85	0	0	1	15	0	0	0	41	0	41
1621422	0	61	1	23.87511	0	1	14.7	0	84	1	0	1	2	1	1	70	1	40	0	5	1	90	1	1	0	39	0	39
1630254	0	49	0	23.8054	0	0	8.7	0	41	0	0	0	1	0	0	40	1	50	0	50	0	50	0	1	0	38	0	38
1669806	0	68	1	22.22222	0	0	122.2	1	151	0	1	0	1	0	0	75	1	90	0	90	0	85	1	3	0	36	0	36
1664657	0	57	0	22.4323	0	0	97.7	1	63	1	0	1	2	1	0	80	1	0	1	0	1	80	1	1	1	9	0	36
1262853	0	62	1	22.7694	0	1	6.6	0	73	1	1	1	1	2	0	10	0	80	0	80	0	30	0	3	0	73	0	73
1663019	0	47	0	28.72008	1	0	25.2	0	54	0	0	0	1	0	0	10	0	90	0	90	0	10	0	0	0	53	0	53
1663678	0	55	0	19.33594	0	0	13.4	0	93	0	1	1	2	0	0	45	1	90	0	90	0	10	0	3	1	33	1	37
1664657	0	57	0	22.4323	0	0	27.7	0	63	0	1	0	1	2	1	10	0	0	1	0	1	90	1	1	0	53	0	53
1665338	0	46	0	26.40235	1	0	23.2	0	39	0	1	0	1	0	0	30	0	90	0	80	0	60	0	1	0	50	0	50
1668030	0	35	0	28.04038	1	0	28.2	0	36	0	0	0	0	0	0	5	0	40	0	15	0	20	0	0	0	51	0	51
1669657	0	46	0	23.55556	0	1	13.8	0	38	0	0	0		0	0	5	0	90	0	90	0	40	0	0	0	49	0	49
1670346	0	50	0	27.05515	1	0	76.9	1	82	0	0	0	1	0	0	50	1	90	0	80	0	50	0	1	0	52	0	52
1676354	0	52	0	30.66667	1	1	16	0	48	0	0	0	0	0	0	25	0	90	0	90	0	0	1	0	0	57	0	57
1676384	0	48	0	24.83576	1	0	12.3	0	48	1	0	0	1	1	0	65	1	90	0	90	0	2	0	1	0	62	0	62
1676596	0	60	1	25.80645	1	0	54	1		0	1	0	1	0	0	30	0	95	0	95	0	2	0	1	0	62	0	62
1682677	0	57	0	18.51081	0	0	7.1	0	60	0	1	0	1	0	0	10	0	90	0	60	0	30	0	0	0	72	0	72
1682716	0	46	0	24.23823	1	0	16.6	0	53	0	0	0		0	0	15	0	90	0	90	0	30	0	1	0	72	0	72
1682976	0	54	0	21.75547	0	1	129.4	1	93	0	1	1	2	2	1	40	1	5	1	5	1	30	0	3	1	17	0	54
1684003	0	52	0	20.69049	0	0	13.9	0	48	0	0	0	0	0	0	30	0	90	0	90	0	20	0	0	0	62	0	62
1684845	0	36	0	32.04588	1	0	31.5	0	55	0	1	0	1	0	0	10	0	90	0	90	0	30	0	1	0	60	0	60
1686101	0	35	0	26.7094	1	0	18.4	0	63	0	0	1	2	0	0	30	0	60	0	60	0	70	0	0	0	36	0	36
1686335	0	53	0	24.99039	1	1	13.9	0	101	1	0	0	1	1	0	8	0	90	0	90	0	30	0	3	0	64	0	64
1688212	0	69	1	27.39092	1	0	28	0		0	0	1	2	0	0	30	0	0	1	0	1	60	0	1	0	60	0	60
1689323	0	71	1	23.19109	0	1	22.5	0	63	1	0	0	1	1	0	40	1	20	0	30	0	50	0	3	0	41	0	41
1692080	0	54	0	25.63692	1	0	91.8	1	87	0	1	0	1	0	0	40	1	90	0	90	0	50	0	1	0	52	0	52
1692298	0	50	0	24.97399	1	0	20.6	0	61	0	0	0	0	0	0	8	0	90	0	90	0	30	0	0	0	54	0	54
1693628	0	45	0	24.44444	1	1	72.7	1	174	1	0	1	2	1	0	80	1	40	0	70	0	5	0	3	0	62	0	62
1694948	0	65	1	18.13122	0	0	10.6	0	119	0	0	0	1	0	0	30	0	40	0	50	0	30	0	0	0	42	0	42
1697084	0	42	0	24.23823	1	0	23.1	0	62	0	0	0	0	0	0	10	0	90	0	90	0	0	1	0	0	46	0	46
1698983	0	46	0	22.76944	0	0	20.2	0	39	0	0	0	0	0	0	40	1	90	0	90	0	5	0	1	0	46	0	46
1699201	0	47	0	26.83518	1	0	40.9	1	393	1	0	0	1	1	0	30	0	90	0	90	0	35	0	3	0	50	0	50
1702139	0	53	0	27.81588	1	0	277	1	39	0	0	0	1	0	0	5	0	90	0	90	0	70	0	0	0	57	0	57
1706547	0	47	0	21.77778	0	0	12.5	0	61	0	0	0	0	0	0	35	0	90	0	90	0	30	0	1	0	61	0	61
1709445	0	45	0	26.48554	1	1	40.7	1	51	0	0	0	1	0	0	30	0	90	0	90	0	20	0	2	0	62	0	62
1709670	0	25	0	24.44444	1	0	10.8	0	38	0	0	0	1	0	0	10	0	90	0	90	0	0	1	0	0	59	0	59
1716196	0	47	0	27.09925	1	0	29.4	0	262	1	1	0	1	1	0	20	0	60	0	85	0	5	0	3	0	38	0	38
1718000	0	46	0	21.436	0	0	14.2	0	45	0	0	0	1	0	0	65	1	90	0	90	0	5	0	0	0	41	0	41
1718501	0	41	0	22.18935	0	1	13.2	0	75	0	0	0	0	0	0	15	0	90	0	90	0	30	0	0	0	36	0	36
1719285	0	60	1	23.63403	0	0	19.2	0	47	0	0	0	1	0	0	30	0	90	0	90	0	50	0	0	0	37	0	37
1720711	0	43	0	28.28283	1	0	16.1	0	57	0	1	0	1	0	0	5	0	90	0	90	0	2	0	0	0	45	0	45
1723017	0	43	0	22.4323	0	1	14	0	36	0	0	0	1	0	0	40	1	90	0	90	0	30	0	0	0	52	0	52
1723458	0	67	1	24.34176	1	0	27.9	0	39	0	0	0	1	2	1	70	1	0	1	0	1	0	1	1	1	13	0	59
1725686	0	43	0	20.07733	0	0	20.9	0	29	0	0	0	1	0	0	30	0	90	0	90	0	30	0	0	0	52	0	52
1661477	0	48	0	17.80497	0	1	31.9	0	58	0	0	1	2	2	1	60	1	0	1	0	1	90	1	3	1	21	1	24
1673611	0	70	1	27.51338	1	1	28.8	0	348	0	1	0	1	0	0	30	0	80	0	60	0	3	0	1	0	36	0	36
1684327	0	50	0	23.01118	0	1	144.9	1	167	0	1	0	1	2	1	60	1	90	0	90	0	30	0	3	0	36	0	36
1685460	0	48	0	24.60938	1	1	67.1	1	595	1	1	1	2	2	0	60	1	0	1	0	1	50	0	1	1	27	1	29
1718651	0	53	0	28.44095	1	1	34.9	0	117	0	1	0	0	0	0	40	1	20	0	0	1	0	1	3	1	20	0	42
1720443	0	50	0	17.74584	0	1	1524.3	1	2665	1	1	1	2	2	1	70	1	0	1	0	1	0	1	1	1	33	1	37
1737530	0	47	0	27.12	1	1	12.2	0	197	1	0	0	1	2	0	3	0	0	1	0	1	0	1	1	0	49	0	49
1738356	0	53	0	26.64	1	1	683	1	113	0	0	0	0	0	0	5	0	70	0	20	0	50	0	1	0	49	0	49
1738838	0	45	0	23.15	0	0	21.9	0	47	0	0	0	0	0	0	40	1	90	0	90	0	0	1	0	0	47	0	47
1756707	0	62	1	20.32	0	0	21.3	0	72	0	0	0	1	0	0	70	1	50	0	30	0	70	0	1	0	47	0	47
1740697	0	56	0	21.852	0	1	12542.5	1		0	1	1	2	0	1	60	1	0	1	0	1	30	0	3	0	46	0	46
1739088	0	65	1	37.778	1	0	34.1	0		0	0	0	1	0	0	70	1	90	0	90	0	0	1	0	0	46	0	46
1743541	0	75	1	20.43	0	0	12532.7	1	4111	0	1	0	0	0	0	50	1	90	0	30	0	30	0	3	0	45	0	45
1765901	0	55	0	22.222	0	0	12513.9	1	449	0	0	0	1	0	0	60	1	80	0	80	0	5	0	0	0	45	0	45
1739156	0	55	0	19.531	0	1	12516.3	1		0	0	0	1	0	0	50	1	90	0	90	0	5	0	3	0	36	0	36
1764228	0	57	0	31.1	1	0	12522.2	1	484	0	0	0	1	0	0	15	0	40	0	40	0	0	1	1	0	36	0	36
1745035	0	55	0	21.299	0	0	12534.4	1	4186	0	1	0	1	0	0	40	1	50	0	0	1	0	1	0	0	39	0	39
1741351	0	50	0	23.309	0	0	12518.6	1	462	0	0	0	0	2	1	10	0	90	0	90	0	0	1	0	0	39	0	39
1755728	0	45	0	20.285	0	0	17.7	0	65	0	0	0	0	0	0	50	1	90	0	90	0	5	0	0	0	42	0	42
1750963	0	40	0	24.974	1	1	125304.1	1	4454	0	0	1	2	2	0	20	0	50	0	50	0	80	1	3	0	43	0	43
1768525	0	52	0	18.365	0	0	21.8	0	40	0	0	0	1	1	0	50	1	70	0	70	0	80	1	0	0	44	0	44
1760600	0	55	0	24.609	1	1	10.7	0	52	0	1	1	2	0	0	30	0	30	0	20	0	70	0	3	0	36	0	36
1747474	0	53	0	23.309	0	0	24.9	0	55	0	1	0	1	2	1	20	0	60	0	50	0	0	1	1	0	36	0	36
1756369	0	50	0	18.73	0	0	12524.6	1	42715	0	0	0	1	2	1	10	0	50	0	70	0	30	0	3	0	38	0	38
1765357	0	50	0	27.239	1	0	15.5	0	37	0	0	1	2	0	0	20	0	90	0	90	0	40	0	0	0	45	0	45
1746201	0	59	0	28.04	1	0		0		0	1	0	1	0	0	50	1	20	0	20	0	50	0	0	0	46	0	46
1770842	0	54	0	21.755	0	1	17.9	0	42	0	0	0	0	0	0	20	0	70	0	80	0	60	0	0	0	46	0	46
1787209	0	45	0	31.43576	1	0	24.1	0	68	0	0	0	0	0	0	30	0	90	0	90	0	60	0	0	0	45	0	45
1803554	0	57	0	25.33913	1	0	13.8	0	46	0	0	0	1	0	0	30	0	90	0	0	1	10	0	0	0	52	0	52
1786763	0	68	1	19.81405	0	1	523	1		1	1	1	2	2	1	30	0	0	1	0	1	0	1	3	0	46	0	46
1781849	0	52	0	19.43301	0	1	12.5	0	60	1	1	1	2	2	0	80	1	0	1	0	1	40	0	3	0	42	0	42
1801629	0	47	0	23.62445	0	0	27.4	0	36	0	0	0	1	0	0	25	0	90	0	90	0	15	0	0	0	37	0	37
1793729	0	59	0	25.52964	1	0	13.3	0	67	0	0	0	1	0	0	15	0	90	0	90	0	70	0	3	0	38	0	38
1769317	0	53	0	24.00549	1	0	18	0	68	0	1	1	2	0	0	50	1	40	0	40	0	8	0	3	0	38	0	38
1800862	0	49	0	19.05197	0	1	23	0	153	1	0	0	1	2	0	20	0	0	1	0	1	40	0	3	0	39	0	39
1778246	0	39	0	27.0538	1	0	22	0	106	0	0	0	0	0	0	10	0	80	0	80	0	5	0	0	0	39	0	39
1766822	0	44	0	29.9116	1	0	13.1	0	42	0	0	0	0	0	0	30	0	90	0	90	0	30	0	0	0	38	0	38
1774637	0	49	0	26.67276	1	1	17	0	100	0	1	1	0	2	1	50	1	5	1	90	0	20	0	3	0	38	0	38
1786762	0	51	0	21.90977	0	0	13.4	0	42	0	0	0	0	0	0	20	0	90	0	90	0	0	1	0	0	38	0	38
1803192	0	62	1	21.71925	0	0	23.8	0	59	0	0	0	1	0	0	15	0	90	0	90	0	20	0	0	0	36	0	36
1776207	0	77	1	17.52782	0	0	23.9	0	75	0	0	0	1	0	0	30	0	90	0	90	0	0	1	0	0	37	0	37
1794418	0	54	0	19.81405	0	0	26.3	0	52	0	0	0	0	0	0	40	1	90	0	90	0	0	1	0	0	41	0	41
1791882	0	46	0	22.10029	0	1	24	0	80	0	0	0	0	0	0	40	1	90	0	90	0	0	1	1	0	41	0	41
1771475	0	33	0	23.24341	0	0	28.9	0	39	0	0	0	0	0	0	25	0	50	0	90	0	40	0	0	0	36	0	36
1782817	0	51	0	22.86237	0	0	27	0	72	1	0	0	0	1	0	40	1	80	0	80	0	30	0	3	0	41	0	41
1786511	0	32	0	27.81588	1	0	13.3	0	44	0	0	0	1	0	0	35	0	90	0	90	0	15	0	3	0	40	0	40
1776154	0	49	0	24.00549	1	1	13	0	432	1	1	1	2	2	1	10	0	30	0	2	1	90	1	3	0	43	0	43
1796029	0	49	0	24.76757	1	1	12.3	0	62	0	0	0	1	2	1	20	0	90	0	90	0	5	0	1	0	42	0	42
1788871	0	51	0	26.29172	1	1	8.3	0	52	0	1	1	2	0	0	60	1	0	1	0	1	20	0	3	0	42	0	42
1776065	0	62	1	18.28989	0	0	13.9	0	52	0	1	0	0	0	0	50	1	0	1	0	1	2	0	3	0	41	0	41
1774798	0	44	0	17.52782	0	0	19.8	0	51	0	1	0	0	0	0	20	0	90	0	90	0	35	0	2	0	41	0	41
1771496	0	70	1	22.10029	0	0	17.8	0	154	1	0	1	2	2	1	90	1	15	0	90	0	90	1	0	0	39	0	39
1803371	0	56	0	26.29172	1	0	14.6	0	60	0	0	0	0	0	0	40	1	90	0	90	0	15	0	1	0	39	0	39
1804053	0	53	0	19.05197	0	0	11.8	0	30	1	0	0	0	1	0	15	0	90	0	90	0	80	1	0	0	38	0	38
1792007	0	58	0	16.76574	0	0	19	0	68	0	0	1	2	0	0	40	1	0	1	0	1	90	1	3	0	38	0	38
1797833	0	51	0	25.14861	1	0	21	0	61	0	0	0	1	0	0	20	0	90	0	95	0	30	0	1	0	41	0	41
1771158	0	49	0	22.48133	0	0	13.9	0	35	0	0	0	0	0	0	30	0	40	0	40	0	0	1	0	0	41	0	41
1802020	0	61	1	20.57613	0	1	20.8	0	55	1	1	0	0	1	0	50	1	90	0	90	0	5	0	2	0	43	0	43
1806422	0	74	1	24.167	1	0	44.3	1	74	1	1	1	2	1	0	20	0	15	0	0	1	0	1	3	0	43	0	43
1809701	0	76	1	24.836	1	0	19	0	47	0	0	0	1	0	0	25	0	90	0	90	0	2	0	1	0	39	0	39
1811716	0	46	0	29.175	1	0	20.6	0	51	0	1	0	0	2	0	50	1	90	0	90	0	30	0	3	0	40	0	40
1817973	0	48	0	21.631	0	0	9.4	0	39	0	0	0	1	0	0	40	1	90	0	90	0	30	0	0	0	45	0	45
1818838	0	51	0	22.893	0	1	20.9	0	61	0	0	0	0	0	0	45	1	90	0	90	0	10	0	1	0	45	0	45
1818850	0	69	1	27.556	1	0	24.7	0	41	0	1	0	0	0	0	10	0	80	0	90	0	30	0	1	0	43	0	43
1819045	0	54	0	23.309	0	0	22.6	0	46	0	0	1	2	0	0	60	1	90	0	90	0	20	0	1	0	43	0	43
1819399	0	46	0	22.893	0	0	15.2	0	47	0	0	0	0	0	0	75	1	90	0	90	0	15	0	0	0	46	0	46
1824121	0	56	0	26.023	1	1	25.5	0	43	0	1	0	1	2	1	40	1	70	0	70	0	90	1	3	0	44	0	44
1824243	0	49	0	20.505	0	0	105.4	1	49	0	0	0	0	0	0	30	0	90	0	90	0	0	1	0	0	43	0	43
1825079	0	54	0	25.766	1	0	16.8	0	41	0	0	0	0	0	0	25	0	50	0	60	0	40	0	0	0	42	0	42
1826602	0	63	1	25.806	1	0	15.8	0	55	0	0	0	0	0	0	30	0	90	0	90	0	15	0	1	0	41	0	41
1826902	0	56	0	31.578	1	0	21	0	60	0	0	0	1	0	0	30	0	90	0	3	1	0	1	2	0	40	0	40
1829037	0	56	0	20.83	0	0	53.6	1	44	0	1	0	0	0	0	60	1	90	0	90	0	30	0	0	0	40	0	40
1829735	0	56	0	23.875	0	0	16.5	0	46	0	0	0	1	0	0	35	0	90	0	90	0	2	0	0	0	43	0	43
1833311	0	56	0	24.558	1	0	20.2	0	85	1	0	0	1	1	0	85	1	90	0	90	0	10	0	2	0	42	0	42
1833664	0	46	0	22.583	0	0	15.7	0	40	1	0	0	1	1	0	30	0	50	0	50	0	20	0	1	0	40	0	40
1836061	0	59	0	28.304	1	1	9.9	0	68	0	0	0	1	0	0	15	0	40	0	70	0	55	0	1	0	40	0	40
1837900	0	49	0	34.014	1	0	32.9	0	64	1	0	0	0	1	0	20	0	90	0	90	0	5	0	0	0	41	0	41
1837948	0	51	0	26.535	1	0	22.1	0	52	0	0	0	0	0	0	30	0	90	0	90	0	15	0	1	0	41	0	41
1840074	0	63	1	27.055	1	1	15.3	0	216	0	1	1	2	2	1	50	1	90	0	90	0	0	1	3	0	45	0	45
1841643	0	36	0	21.338	0	0	13.3	0	28	0	0	1	2	0	0	40	1	90	0	50	0	10	0	1	0	46	0	46
1838943	0	51	0	26.53468	1	0	22.1	0	52	0	0	0	0	0	0	30	0	90	0	90	0	5	0	1	0	48	0	48
1846281	0	36	0	34.96358	1	0	8	0	22	1	0	1	1	2	1	30	0	0	1	0	1	5	0	0	0	55	0	55
1845911	0	74	1	20.75115	0	1	12.2	0	98	1	1	0	1	1	0	30	0	60	0	70	0	0	1	0	1	22	1	28
1847994	0	45	0	24.03461	1	0	117.2	1	132	1	0	0	1	1	0	50	1	30	0	90	0	50	0	0	0	53	0	53
1848211	0	48	0	31.62422	1	0	6303.9	1	134	0	0	0	0	0	0	50	1	90	0	90	0	80	1	1	0	54	0	54
1848700	0	42	0	20.68966	0	0	8.4	0	38	0	0	0	0	0	0	25	0	70	0	90	0	90	1	0	0	55	0	55
1849910	0	63	1	27.47138	1	1	10	0	54	0	0	0	1	0	0	50	1	90	0	90	0	20	0	3	0	55	0	55
1853396	0	39	0	25.39022	1	0	24.1	0	32	1	0	0	1	1	0	15	0	90	0	90	0	30	0	3	0	51	0	51
1850021	0	66	1	24.7768	1	0	13.6	0	53	0	1	1	2	0	0	15	0	0	1	0	1	80	1	1	0	49	0	49
1856229	0	48	0	26.22268	1	0	7.6	0	37	0	1	0	0	0	0	25	0	75	0	75	0	60	0	3	0	49	0	49
1858545	0	50	0	24.88889	1	0	4.2	0	55	0	0	0	0	0	0	20	0	90	0	90	0	35	0	0	0	55	0	55
1858656	0	55	0	19.65056	0	1	94	1	142	0	0	0	1	2	1	30	0	0	1	0	1	10	0	3	0	61	0	61
1860125	0	48	0	28.30385	1	1	287.6	1	77	0	0	1	2	0	0	40	1	0	1	90	0	0	1	1	1	33	1	37
1858984	0	48	0	26.84067	1	0	10.6	0	129	0	0	0	1	0	0	30	0	30	0	30	0	5	0	1	0	64	0	64
1860900	0	49	0	23.73324	0	0	23.5	0	56	0	0	0	0	0	0	50	1	90	0	90	0	0	1	0	0	63	0	63
1862757	0	57	0	25.59374	1	0	14	0	37	1	0	1	2	2	1	50	1	0	1	0	1	15	0	3	0	61	0	61
1681951	0	53	0	28.28283	1	0	25.1	0	61	0	0	0	0	0	0	20	0	30	0	80	0	0	1	0	0	63	0	63
1868080	0	53	0	26.95312	1	0	27.5	0	62	0	0	1	2	0	0	15	0	80	0	50	0	60	0	0	0	67	0	67
1867419	0	68	1	23.01118	0	0	6.8	0	46	0	1	0	0	0	0	60	1	90	0	90	0	20	0	3	0	67	0	67
1866299	0	55	0	23.30668	0	0	9.2	0	43	0	0	0	1	0	0	5	0	70	0	80	0	70	0	0	0	47	0	47
1869209	0	46	0	21.48438	0	0	20.4	0	43	0	0	0	1	0	0	15	0	55	0	55	0	70	0	0	0	47	0	47
1863094	0	56	0	23.21663	0	1	44.7	1	44	1	0	1	2	1	0	60	1	0	1	0	1	10	0	3	0	45	0	45
1872592	0	46	0	17.2248	0	0	27.6	0	60	0	1	0	1	0	0	70	1	90	0	90	0	5	0	2	0	48	0	48
1870072	0	46	0	24.03461	1	0	36	1	42	0	0	0	0	0	0	20	0	90	0	90	0	30	0	0	0	47	0	47
1870243	0	68	1	22.89282	0	1	32.4	0	62	0	0	1	2	0	0	70	1	90	0	90	0	70	0	1	0	44	0	44
1874909	0	74	1	22.03173	0	0	96	1	100	0	0	0	0	0	0	10	0	90	0	90	0	5	0	1	1	25	1	30
1878942	0	56	0	26.40235	1	0	12.3	0	42	0	0	0	0	0	0	70	1	90	0	90	0	0	1	0	0	46	0	46
1876479	0	63	1	25.29938	1	0	26	0	200	0	1	0	1	0	0	40	1	90	0	90	0	20	0	3	0	48	0	48
1881835	0	58	0	17.06556	0	1	14	0	30	0	1	0	0	0	0	50	1	90	0	30	0	20	0	3	0	43	0	43
1879437	0	50	0	21.09375	0	0	20.7	0	95	0	0	0	0	0	0	30	0	90	0	90	0	0	1	0	0	48	0	48
1882791	0	56	0	23.71184	0	0	15.5	0	36	0	0	1	2	0	0	30	0	0	1	0	1	2	0	1	0	44	0	44
1882285	0	46	0	21.21832	0	0	29.2	0	42	0	0	0	0	0	0	40	1	90	0	90	0	25	0	0	0	45	0	45
1882590	0	56	0	20.77562	0	1	48.4	1	84	0	0	0	0	0	0	30	0	90	0	90	0	5	0	3	0	46	0	46
1884362	0	56	0	24.34176	1	0	8.7	0	45	0	0	0	0	0	0	20	0	90	0	90	0	20	0	0	0	47	0	47
1883997	0	56	0	25.80645	1	1	6.2	0	42	0	0	1	2	0	0	70	1	90	0	90	0	3	0	3	0	49	0	49
1895995	0	49	0	24.38653	1	0	8.8	0	57	0	0	0	0	0	0	60	1	90	0	90	0	15	0	1	0	50	0	50
1896920	0	60	1	26.83865	1	0	12.4	0	48	0	1	1	2	0	0	50	1	80	0	60	0	0	1	1	1	20	1	28
1897739	0	47	0	26.63892	1	0	10.5	0	30	1	0	0	1	2	1	30	0	5	1	30	0	0	1	1	0	51	0	51
1895355	0	44	0	24.60938	1	1	198.2	1	78	0	1	0	1	0	0	70	1	30	0	60	0	45	0	3	0	52	0	52
1898142	0	73	1	25.33333	1	0	34.6	0	77	0	0	0	1	0	0	40	1	90	0	90	0	10	0	1	0	55	0	55
1898298	0	52	0	22.4323	0	1	36.1	1	59	0	0	0	0	0	0	20	0	65	0	65	0	70	0	1	0	56	0	56
1898817	0	40	0	21.33821	0	0	23.1	0	57	0	1	0	0	0	0	5	0	90	0	90	0	90	1	3	0	58	0	58
1899143	0	68	1	27.34375	1	1	30.1	0	63	1	1	0	1	1	0	30	0	80	0	2	1	30	0	3	0	55	0	55
1900941	0	53	0	26.29172	1	0	25	0	315	0	0	0	1	0	0	30	0	90	0	90	0	30	0	1	0	56	0	56
1902998	0	54	0	20.44444	0	0	11.3	0	34	0	0	0	1	0	0	30	0	85	0	90	0	60	0	0	0	49	0	49
1901555	0	50	0	22.0741	0	0	12	0	33	0	0	1	2	0	0	30	0	50	0	80	0	25	0	3	0	50	0	50
1906489	0	62	1	29.96878	1	0	32.6	0		0	0	0	1	0	0	25	0	85	0	85	0	5	0	0	0	38	0	38
1904690	0	81	1	31.05123	1	0	16.5	0	104	0	0	0	1	0	0	1	0	60	0	60	0	0	1	3	0	39	0	39
1910487	0	51	0	27.54821	1	1	13.3	0	32	0	1	0	1	0	0	15	0	0	1	0	1	70	0	1	1	17	1	26
1910639	0	64	1	22.22222	0	1	45.2	1	55	0	1	1	2	0	0	20	0	40	0	40	0	90	1	3	0	41	0	41
1909918	0	57	0	23.78121	0	1	46.4	1	237	1	1	1	2	2	0	30	0	0	1	0	1	80	1	1	0	41	0	41
1912920	0	40	0	20.3125	0	1	13.4	0	79	1	1	0	1	2	1	20	0	0	1	40	0	3	0	3	0	40	0	40
1910747	0	64	1	20.56881	0	0	10.5	0	47	0	0	0	1	0	0	20	0	90	0	90	0	30	0	1	0	39	0	39
1914402	0	53	0	22.6659	0	0	21.8	0	40	0	0	0	0	0	0	10	0	90	0	90	0	0	1	0	0	38	0	38
1916007	0	63	1	26.43807	1	0	8.2	0	30	0	1	0	1	0	0	70	1	15	0	90	0	25	0	0	0	38	0	38
1919688	0	52	0	20.93212	0	0	260.1	1	172	0	0	0	0	0	0	30	0	90	0	15	0	5	0	1	0	37	0	37
1921841	0	50	0	19.48696	0	1	9.6	0	28	0	0	0	1	0	0	20	0	90	0	5	1	2	0	0	0	37	0	37
1920829	0	58	0	22.18935	0	0	12.9	0	46	0	0	1	2	0	0	40	1	40	0	80	0	16	0	0	0	38	0	38
1920643	0	61	1	19.14672	0	0	16.5	0	79	0	0	0	1	0	0	20	0	90	0	90	0	5	0	1	0	39	0	39
1923326	0	48	0	22.46094	0	0	10	0	27	0	0	0	0	0	0	40	1	90	0	90	0	2	0	1	0	38	0	38
1923802	0	58	0	24.88889	1	0	30.8	0	90	0	0	1	2	0	0	1	0	0	1	0	1	10	0	1	0	39	0	39
1211175	0	66	1	27.94214	1	1	20.2	0	90	0	1	1	1	2	1	70	1	15	0	15	0	90	1	1	1	9	1	16
1251161	0	66	1	19.22338	0	0	309.8	1	182	0	0	1	2	2	0	30	0	90	0	5	1	70	0	3	1	12	1	24
1464825	0	53	0	25.97012	1	0	10	0	43	0	0	1	2	0	0	50	1	5	1	5	1	60	0	1	1	12	1	39
1718947	0	62	1	26.66667	1	1	15.5	0	0	0	1	0	1	0	0	30	0	20	0	0	1	50	0	1	1	20	0	59
1652260	0	46	0	26.03749	1	0	60	1	43	1	0	1	1	1	0	8	0	20	0	80	0	0	1	1	1	29	0	82
1538417	0	54	0	18.02596	0	1	121.7	1	56	0	0	0	1	0	0	20	0	30	0	30	0	30	0	1	1	30	0	77
1702446	0	64	1	28.84153	1	0	14.6	0	57	0	0	1	2	0	0	40	1	0	1	0	1	90	1	1	1	48	0	81
1246257	0	50	0	26.5625	1	1	20.3	0	84	1	1	0	1	1	0	30	0	90	0	90	0	70	0	1	1	10	0	83
1082966	0	68	1	23.4375	0	1	165.5	1	47	1	1	1	2	2	1	50	1	0	1	0	1	50	0	1	1	11	1	26
1271034	0	62	1	24.24392	1	1	12.8	0	67	1	1	1	2	2	1	20	0	70	0	70	0	30	0	3	1	36	0	72
1227916	0	62	1	25.06575	1	0	85.4	1	44	1	1	1	2	2	1	40	1	50	0	60	0	20	0	3	1	6	1	9
1125751	0	56	0	22.89282	0	0	22.1	0	109	0	0	0	1	0	0	15	0	10	0	90	0	0	1	1	0	86	0	86
1131755	0	56	0	26.02617	1	0	89.1	1	60	1	0	0	1	2	1	20	0	80	0	70	0	30	0	3	0	85	0	85
1129566	0	50	0	22.72334	0	0	27.5	0	174	0	0	0	0	0	0	40	1	90	0	80	0	10	0	0	0	85	0	85
1146792	0	59	0	28.22839	1	0	41.7	1		0	0	0	0	0	0	10	0	90	0	90	0	0	1	0	0	84	0	84
1162528	0	49	0	19.83733	0	0	11.1	0	46	1	0	0	1	1	0	30	0	90	0	90	0	90	1	2	0	83	0	83
1177529	0	32	0	37.5	1	0	20.2	0	38	0	0	0	0	0	0	20	0	20	0	90	0	30	0	0	0	81	0	81
1182273	0	46	0	22.03173	0	0	9.3	0	30	0	0	0	1	0	0	20	0	30	0	10	0	0	1	0	0	81	0	81
1185087	0	51	0	21.35931	0	0	8.6	0	51	0	0	0	0	0	0	20	0	90	0	90	0	60	0	0	0	81	0	81
1209754	0	54	0	23.8728	0	0	16.9	0	38	0	0	1	2	0	0	1	0	90	0	90	0	50	0	0	0	78	0	78
1216692	0	58	0	26.66667	1	0	29.2	0	48	0	0	0	1	0	0	10	0	90	0	90	0	0	1	1	0	77	0	77
1216546	0	62	1	21.23057	0	0	11.2	0	45	0	1	1	2	2	1	40	1	0	1	0	1	90	1	1	0	77	0	77
1222693	0	47	0	21.79931	0	0	42.3	1	61	0	0	0	0	0	0	50	1	85	0	90	0	60	0	0	0	77	0	77
1249258	0	50	0	20.88889	0	0	10.3	0	48	1	0	0	1	1	0	50	1	80	0	90	0	90	1	0	0	74	0	74
1248565	0	45	0	25.80645	1	1	91.2	1	43	0	0	0	1	2	1	40	1	60	0	70	0	15	0	3	1	27	1	36
1253089	0	46	0	27.11111	1	0	33.8	0	50	0	1	0	1	0	0	30	0	70	0	70	0	5	0	1	0	74	0	74
1264652	0	47	0	19.97919	0	0	18	0	42	0	0	0	1	0	0	10	0	90	0	90	0	0	1	0	0	73	0	73
1265953	0	51	0	24.03461	1	0	15.2	0	43	0	0	0	0	0	0	20	0	90	0	90	0	90	1	0	0	73	0	73
1202331	0	43	0	24.34961	1	0	7.1	0	54	0	0	0	0	0	0	10	0	90	0	90	0	50	0	0	0	79	0	79
1208265	0	54	0	26.63892	1	0	26.5	0	69	0	0	0	0	0	0	20	0	90	0	90	0	0	1	0	0	78	0	78
1270052	0	53	0	26.17188	1	0	13.8	0	58	0	0	0	1	0	0	30	0	90	0	0	1	50	0	0	0	72	0	72
1290618	0	50	0	22.93975	0	0	28.3	0	43	0	0	1	2	0	0	40	1	90	0	90	0	5	0	1	0	70	0	70
1311056	0	41	0	28.62147	1	0	8.4	0	30	0	0	0	0	0	0	15	0	70	0	70	0	20	0	0	0	68	0	68
1336362	0	67	1	26.48554	1	1	16	0	66	0	0	0	1	2	1	60	1	80	0	80	0	0	1	1	0	66	0	66
1337391	0	50	0	25.63117	1	0	31.6	0	60	0	0	0	1	0	0	20	0	30	0	80	0	50	0	0	0	66	0	66
1340843	0	58	0	25.63117	1	0	84.8	1	89	0	1	0	1	2	0	60	1	0	1	0	1	0	1	3	0	65	0	65
1343325	0	60	1	20.95717	0	0	68.8	1	38	0	1	0	1	0	0	20	0	50	0	5	1	5	0	1	0	65	0	65
1347913	0	53	0	20.83	0	0	13.1	0		0	0	0	0	0	0	20	0	90	0	90	0	0	1	0	0	65	0	65
1349279	0	55	0	24.44444	1	0	106.3	1	37	0	0	0	1	0	0	20	0	30	0	75	0	10	0	0	0	65	0	65
1349853	0	49	0	21.92613	0	0	18.3	0	64	0	0	0	1	0	0	10	0	0	1	50	0	0	1	0	0	65	0	65
1355263	0	64	1	22.54658	0	0		0		0	0	0	1	0	0	10	0	90	0	90	0	2	0	1	0	64	0	64
1365708	0	61	1	20.54569	0	0	8.6	0	60	0	1	1	2	2	1	30	0	0	1	0	1	90	1	3	0	63	0	63
1395047	0	81	1	22.98027	0	0		0		0	1	1	2	0	0	70	1	90	0	0	1	55	0	1	0	60	0	60
1313089	0	48	0	26.63892	1	0	22.5	0		0	0	0	1	0	0	60	1	0	1	90	0	50	0	0	0	68	0	68
1330157	0	58	0	24.72212	1	1	31.8	0	54	0	0	1	2	0	0	60	1	60	0	70	0	50	0	3	0	66	0	66
1337947	0	61	1	23.82812	0	0	8.8	0	47	0	0	0	1	0	0	40	1	80	0	80	0	20	0	0	0	66	0	66
1340983	0	48	0	20.81165	0	0	0	0	0	0	0	0	0	0	0	20	0	40	0	70	0	0	1	0	0	65	0	65
1345152	0	52	0	27.00513	1	0		0		1	1	0	1	2	1	30	0	30	0	90	0	0	1	1	1	28	0	65
1391420	0	52	0	32.04615	1	0	0	0	0	0	0	0	0	0	0	20	0	5	1	0	1	30	0	0	0	61	0	61
1586430	0	31	0	22.65625	0	0	13.1	0	46	0	0	0	0	0	0	5	0	85	0	90	0	40	0	0	0	42	0	42
1412766	0	52	0	28.84153	1	0		0		0	0	0	0	0	0	20	0	90	0	90	0	90	1	0	0	59	0	59
1418413	0	58	0	28.88889	1	0	10.7	0	30	0	0	0	0	0	0	20	0	40	0	50	0	20	0	0	0	58	0	58
1433117	0	49	0	20.34024	0	0	12.6	0	38	0	0	0	0	0	0	30	0	90	0	0	1	50	0	0	0	57	0	57
1437728	0	72	1	20.1873	0	0	9.2	0	110	0	1	1	2	2	1	60	1	0	1	0	1	90	1	3	1	14	1	20
1451123	0	50	0	28.88889	1	0	11	0	45	0	0	0	0	0	0	15	0	90	0	90	0	20	0	0	0	55	0	55
1452460	0	42	0	26.7094	1	0	16.3	0	46	0	0	0	0	0	0	20	0	90	0	70	0	30	0	0	0	55	0	55
1477319	0	58	0	24.83576	1	0	26.6	0	246	0	1	0	1	0	0	20	0	90	0	40	0	30	0	2	0	53	0	53
1478573	0	42	0	23.33768	0	0	31.5	0	46	0	0	0	0	0	0	40	1	90	0	90	0	20	0	0	0	53	0	53
1495882	0	58	0	24.97704	1	0	11.5	0	36	0	1	0	1	0	0	10	0	90	0	90	0	90	1	0	1	11	1	16
1494994	0	45	0	23.49524	0	0	134	1	53	0	0	0	1	0	0	10	0	5	1	20	0	40	0	3	0	51	0	51
1504615	0	60	1	22.15102	0	0	39.2	1	107	1	1	0	1	2	1	30	0	90	0	90	0	90	1	1	0	50	0	50
1505705	0	52	0	22.89282	0	0	23.9	0	57	0	0	0	1	0	0	15	0	70	0	70	0	5	0	0	0	50	0	50
1508367	0	46	0	33.20312	1	0	20.8	0	58	0	0	0	1	0	0	10	0	90	0	90	0	20	0	0	0	50	0	50
1509926	0	46	0	27.40766	1	0	79.9	1	101	0	0	0	1	0	0	30	0	90	0	90	0	90	1	1	0	50	0	50
1527936	0	31	0	20.54569	0	0	35.5	1	85	0	1	0	1	0	0	15	0	90	0	90	0	10	0	0	0	48	0	48
1087770	0	73	1	21.91381	0	0	43.4	1		0	0	1	2	0	0	75	1	0	1	0	1	90	1	1	0	91	0	91
1099943	0	59	0	22.72334	0	0	8.1	0	58	0	0	0	1	0	0	20	0	80	0	80	0	50	0	0	0	89	0	89
1119517	0	60	1	25.47666	1	0	7.3	0	45	0	0	0	1	0	0	15	0	90	0	90	0	0	1	0	0	87	0	87
1104963	0	69	1	29.79126	1	0	14.9	0	65	0	0	1	2	0	0	40	1	40	0	40	0	20	0	1	0	89	0	89
1569676	0	50	0	21.33821	0	0	14.5	0	39	1	0	0	0	1	0	40	1	5	1	0	1	20	0	0	0	44	0	44
1580269	0	51	0	27.88762	1	0	26.3	0	63	0	0	0	1	0	0	20	0	90	0	90	0	50	0	0	0	43	0	43
1580993	0	51	0	24.7768	1	0	34.4	0	70	0	0	0	1	0	0	30	0	90	0	90	0	30	0	0	0	43	0	43
1588459	0	52	0	20.82094	0	0	51.4	1	127	0	0	0	1	0	0	30	0	80	0	80	0	20	0	3	0	42	0	42
1589529	0	60	1	25.88757	1	0	942.5	1	115	0	1	0	1	0	0	30	0	90	0	20	0	0	1	1	0	42	0	42
1641439	0	41	0	26.66667	1	0	12.6	0	42	0	0	0	0	0	0	20	0	90	0	90	0	50	0	0	0	37	0	37
1601608	0	51	0	26.01457	1	0	10.9	0	52	0	0	1	2	0	0	60	1	90	0	90	0	40	0	0	0	41	0	41
1645682	0	62	1	25.14861	1	0	10.8	0	46	0	1	0	1	0	0	30	0	90	0	90	0	50	0	1	0	37	0	37
1610205	0	46	0	27.34375	1	0	11	0	48	0	0	0	0	0	0	25	0	90	0	90	0	50	0	1	0	40	0	40
1587779	0	53	0	24.97399	1	0	10.6	0	61	0	0	0	0	0	0	20	0	80	0	70	0	20	0	0	0	42	0	42
1613003	0	53	0	32.32323	1	0	19.6	0	62	0	1	0	1	0	0	20	0	70	0	50	0	0	1	1	0	40	0	40
20169004226	0	74	1	21.82995	0	0	30.6	0	0	1	1	1	2	2	1	80	1	0	1	0	1	90	1	0	1	6	1	8
20179007869	0	57	0	22.03173	0	0	0	0	0	0	0	1	2	0	0	20	0	60	0	50	0	5	0	0	0	47	0	47
20179017787	0	45	0	24.9989	1	0	0	0	0	0	0	0	1	0	0	18	0	80	0	70	0	15	0	0	0	43	0	43
1121608	0	63	1	20.92747	0	0	8.8	0	47	0	0	1	2	0	0	55	1	0	1	0	1	0	1	1	0	87	0	87
1142186	0	55	0	22.66667	0	1	50.1	1	53	0	1	0	1	0	0	40	1	0	1	0	1	5	0	0	1	16	1	21
1153407	0	51	0	26.22222	1	0		0		1	0	0	1	1	0	20	0	0	1	90	0	5	0	1	0	72	0	72
1162382	0	50	0	26.31464	1	0	1729	1	303	1	1	0	1	2	1	30	0	80	0	80	0	30	0	1	0	7	1	7
1163600	0	61	1	26.22222	1	0	40.2	1	29	0	1	1	1	2	1	20	0	90	0	90	0	5	0	3	0	83	0	83
1192894	0	64	1	22.76944	0	1	97.3	1	117	0	0	1	2	0	0	20	0	70	0	80	0	20	0	1	0	80	0	80
1227176	0	61	1	22.89282	0	1	6.9	0	90	0	0	1	2	0	0	30	0	0	1	0	1	0	1	1	0	76	0	76
1228235	0	50	0	29.29688	1	1	54.1	1	62	0	1	0	1	0	0	30	0	90	0	90	0	20	0	1	0	76	0	76
1245149	0	50	0	26.95312	1	0	18.9	0	54	0	0	0	0	0	0	15	0	20	0	30	0	0	1	0	0	74	0	74
1288381	0	48	0	17.63085	0	0	408	1	106	0	0	0	1	2	0	60	1	50	0	50	0	20	0	1	0	70	0	70
1372840	0	63	1	26.56434	1	0	32.5	0	152	1	1	0	1	2	0	40	1	20	0	60	0	15	0	3	0	62	0	62
1411270	0	56	0	20.07775	0	1	38.3	1	49	0	1	1	2	2	1	80	1	90	0	0	1	0	1	3	0	59	0	59
1413000	0	67	1	24	1	0	32.1	0	163	0	1	0	1	2	1	40	1	0	1	0	1	90	1	0	0	59	0	59
1387048	0	49	0	16.34527	0	0	11.9	0	34	0	0	0	1	0	0	15	0	60	0	60	0	5	0	0	0	61	0	61
1424601	0	42	0	26.7094	1	0	16.3	0	46	0	0	1	2	0	0	45	1	90	0	70	0	30	0	0	0	55	0	55
1444410	0	30	0	19.65056	0	0	29.8	0	56	0	0	0	1	0	0	30	0	90	0	90	0	60	0	0	0	56	0	56
1501394	0	56	0	30.22222	1	1	36.4	1	44	0	1	1	2	2	1	60	1	0	1	0	1	10	0	1	0	50	0	50
1515794	0	61	1	19.22338	0	0	16.7	0	56	0	0	0	1	0	0	30	0	90	0	90	0	90	1	0	0	49	0	49
1529508	0	54	0	24.14152	1	0	9.3	0	45	0	0	0	0	0	0	30	0	60	0	60	0	50	0	0	0	48	0	48
1556827	0	44	0	22.21297	0	0	25.9	0	61	0	0	0	1	0	0	5	0	90	0	0	1	90	1	0	0	45	0	45
1103279	0	43	0	25.91513	1	1	33.7	0	78	0	0	1	2	0	0	30	0	80	0	80	0	40	0	1	0	89	0	89
1583412	0	53	0	28.44444	1	0		0		0	0	0	1	0	0	50	1	70	0	40	0	0	1	3	0	43	0	43
1592301	0	24	0	22.95909	0	0	18.7	0	155	0	1	0	1	0	0	50	1	90	0	70	0	0	1	0	0	42	0	42
1654060	0	48	0	23.06805	0	0	25.2	0	51	0	0	1	2	0	0	10	0	60	0	60	0	20	0	0	0	36	0	36
1655492	0	77	1	24.87772	1	0	15.9	0	93	0	1	0	1	0	0	40	1	90	0	90	0	30	0	3	0	36	0	36
1593127	0	48	0	26.03749	1	0	26.1	0	60	0	0	0	1	0	0	40	1	90	0	60	0	25	0	0	0	42	0	42
1612791	0	54	0	23.13851	0	0	17.3	0	163	1	1	0	1	1	0	30	0	70	0	10	0	0	1	1	0	40	0	40
1641241	0	66	1	22.77319	0	1	11.7	0	42	0	1	1	2	2	1	40	1	0	1	0	1	90	1	3	1	6	1	9
1586815	0	52	0	29.99671	1	1	0	0	0	1	0	0	1	1	0	60	1	90	0	90	0	0	1	3	0	42	0	42
1655928	0	52	0	27.47138	1	0	10.1	0	47	0	0	1	2	0	0	65	1	0	1	0	1	90	1	1	0	36	0	36
1665338	0	46	0	26.40235	1	0	0	0	0	0	0	0	1	0	0	30	0	60	0	80	0	60	0	0	0	36	0	36
1669223	0	45	0	25	1	0	11.6	0	28	0	0	0	1	0	0	10	0	90	0	90	0	2	0	0	0	36	0	36
1663678	0	55	0	19.33594	0	0	13.4	0	93	0	1	1	2	0	0	60	1	90	0	90	0	5	0	1	0	36	0	36
1665455	0	59	0	32.88241	1	0	75.5	1	87	0	0	0	1	0	0	40	1	90	0	90	0	70	0	0	0	53	0	53
1669223	0	45	0	25	1	0	11.6	0	28	0	0	0	1	0	0	10	0	90	0	90	0	5	0	0	0	51	0	51
1669806	0	68	1	22.22222	0	0	122.2	1	151	0	1	0	1	2	1	30	0	90	0	90	0	85	1	0	0	49	0	49
1673946	0	31	0	30.4272	1	0	14.5	0	57	0	0	0	0	0	0	35	0	90	0	90	0	5	0	1	0	56	0	56
1682065	0	46	0	26.7094	1	0	14.9	0	46	0	0	0	0	0	0	30	0	90	0	95	0	5	0	1	0	72	0	72
1682883	0	49	0	24.03461	1	0	14.1	0	53	0	0	0	0	0	0	20	0	90	0	90	0	0	1	0	0	67	0	67
1686112	0	56	0	23.30905	0	0	9.4	0	78	0	1	1	2	0	0	25	0	30	0	2	1	50	0	1	0	60	0	60
1686216	0	44	0	22.40588	0	0	48.7	1	53	0	0	0	1	0	0	15	0	90	0	90	0	30	0	1	0	59	0	59
1687668	0	64	1	25.32029	1	0	11.2	0	50	0	1	0	1	2	0	40	1	0	1	0	1	30	0	3	1	17	1	22
1690538	0	51	0	31.62422	1	0	73.1	1	61	0	0	0	1	0	0	10	0	90	0	90	0	0	1	1	0	50	0	50
1696285	0	47	0	19.97919	0	0	29.9	0	50	0	0	0	0	0	0	40	1	90	0	90	0	20	0	3	0	44	0	44
1699864	0	45	0	26.95312	1	0	20.8	0	51	0	0	0	0	0	0	20	0	90	0	90	0	30	0	0	0	60	0	60
1709662	0	51	0	24.60938	1	0	17.5	0	70	0	0	0	0	0	0	15	0	90	0	90	0	50	0	0	0	57	0	57
1710416	0	58	0	20.39542	0	1	53.2	1	82	0	1	1	2	2	1	45	1	0	1	0	1	90	1	3	1	11	1	22
1715753	0	49	0	22.64086	0	0	18.1	0	66	0	0	0	0	0	0	30	0	90	0	90	0	30	0	1	0	57	0	57
1718947	0	65	1	26.66667	1	0	15.5	0	287.3	0	0	1	2	1	0	30	0	20	0	0	1	60	0	3	1	28	0	57
1724524	0	68	1	31.25	1	0	9.3	0	48	0	0	0	1	0	0	20	0	90	0	90	0	30	0	0	0	50	0	50
1724684	0	69	1	30.81854	1	0	70.3	1	82	0	1	1	2	0	0	15	0	5	1	2	1	5	0	1	0	51	0	51
1727552	0	41	0	17.89802	0	1	21.6	0	46	1	1	1	2	1	0	10	0	90	0	90	0	80	1	3	0	42	0	42
1727715	0	44	0	19.57168	0	0	18.3	0	104	0	0	0	0	0	0	8	0	0	1	0	1	0	1	1	0	45	0	45
1683164	0	51	0	24.03461	1	1	234	1		0	1	1	2	2	1	70	1	0	1	0	1	40	0	1	0	38	0	38
1686918	0	52	0	21.50189	0	1	236.5	1	241	0	0	1	2	2	1	40	1	65	0	50	0	90	1	3	0	37	0	37
1702597	0	55	0	22.4323	0	1	25.2	0	122	1	1	1	2	2	1	80	1	90	0	90	0	0	1	3	0	36	0	36
1746463	0	53	0	24.059	1	0	15.6	0	66	0	0	0	0	0	0	10	0	90	0	90	0	0	1	0	0	37	0	37
1743184	0	49	0	21.613	0	0	19.3	0	49	0	0	0	0	0	0	40	1	90	0	90	0	30	0	1	0	38	0	38
1752064	0	66	1	24.438	1	1	11.3	0	78	0	0	0	1	0	0	20	0	90	0	90	0	0	1	1	0	39	0	39
1750306	0	71	1	30.863	1	0	8.6	0	84	1	1	1	2	1	0	50	1	0	1	0	1	20	0	1	0	38	0	38
1762362	0	49	0	21.565	0	0	16	0	39	0	0	0	1	0	0	25	0	90	0	90	0	0	1	0	0	38	0	38
1745011	0	54	0	24.911	1	1	32.4	0	70	0	1	1	0	0	0	60	1	90	0	90	0	25	0	1	0	39	0	39
1761854	0	54	0	26.667	1	0	23.9	0	55	0	0	0	0	0	0	70	1	80	0	80	0	5	0	1	0	38	0	38
1766800	0	40	0	30.487	1	0	38.3	1	29	0	0	0	1	0	0	30	0	90	0	90	0	0	1	0	0	37	0	37
1762863	0	39	0	24.836	1	0	14.2	0	190	0	0	0	0	0	0	30	0	50	0	90	0	30	0	0	0	37	0	37
1742630	0	44	0	31.644	1	0	45.7	1	59	0	0	0	1	0	0	30	0	90	0	90	0	30	0	0	0	38	0	38
1753402	0	55	0	22.68	0	1	8.3	0	68	0	0	1	2	0	0	60	1	50	0	0	1	20	0	1	0	53	0	53
1763871	0	54	0	23.53	0	0	125196.9	1	468	0	1	0	1	0	0	40	1	90	0	90	0	10	0	1	0	53	0	53
1800474	0	44	0	18.28989	0	0	20	0	37	0	0	0	1	0	0	30	0	30	0	60	0	0	1	0	0	57	0	57
1773213	0	50	0	22.86237	0	0		0		0	0	0	0	0	0	10	0	10	0	50	0	40	0	0	0	58	0	58
1800664	0	50	0	26.67276	1	1		0		0	0	0	1	0	0	5	0	90	0	90	0	0	1	1	0	57	0	57
1795508	0	49	0	27.0538	1	0	17.4	0	36	0	1	0	1	1	0	15	0	90	0	90	0	20	0	0	1	23	1	33
1799754	0	53	0	25.14861	1	0	12.8	0	36	0	0	0	0	0	0	30	0	90	0	90	0	0	1	1	0	57	0	57
1782692	0	53	0	20.57613	0	0	6.5	0	48	0	0	0	1	0	0	70	1	25	0	90	0	35	0	1	0	58	0	58
1796262	0	51	0	20.95717	0	0	14.7	0	47	0	0	1	2	0	1	50	1	20	0	40	0	75	1	1	0	57	0	57
1786707	0	47	0	18.28989	0	0	22.7	0	47	0	1	0	0	2	0	10	0	90	0	80	0	0	1	0	1	18	1	23
1797490	0	53	0	24.76757	1	0	13.9	0	40	0	0	0	0	0	0	50	1	90	0	90	0	20	0	0	0	53	0	53
1776806	0	56	0	22.86237	0	0	19.6	0	69	0	0	0	1	0	0	40	1	90	0	90	0	0	1	1	0	63	0	63
1798763	0	56	0	45.72474	1	1	19.3	0	38	0	0	0	1	0	0	40	1	30	0	90	0	3	0	3	0	67	0	67
1794978	0	63	1	22.86237	0	0	13.2	0	49	0	0	0	1	0	0	20	0	90	0	90	0	70	0	3	0	68	0	68
1802784	0	56	0	33.9	1	0	12.7	0	47	0	0	0	1	0	0	20	0	90	0	90	0	0	1	0	0	68	0	68
1806181	0	66	1	28	1	1	12.3	0	32	0	1	1	2	2	1	30	0	90	0	90	0	15	0	1	0	44	0	44
1806365	0	54	0	24.777	1	0	30.9	0	138	0	0	0	1	0	0	10	0	60	0	80	0	0	1	1	0	44	0	44
1807982	0	57	0	28.304	1	0	18.1	0	49	0	0	0	1	0	0	20	0	90	0	90	0	0	1	0	0	56	0	56
1811479	0	47	0	21.228	0	0	161.4	1	37	0	0	0	1	0	0	10	0	90	0	90	0	0	1	0	0	44	0	44
1816324	0	55	0	25.39	1	1	17.6	0	37	0	0	1	2	0	0	50	1	30	0	0	1	75	1	1	0	44	0	44
1821435	0	45	0	29.032	1	0	11.9	0	24	0	0	0	0	0	0	20	0	30	0	90	0	5	0	0	0	56	0	56
1822396	0	56	0	23.125	0	0	16.5	0	35	0	0	0	1	0	0	40	1	90	0	90	0	5	0	1	0	56	0	56
1822653	0	44	0	19.147	0	1	23.8	0	65	0	1	1	1	2	1	40	1	90	0	90	0	5	0	1	0	40	0	40
1822674	0	45	0	22.893	0	0	36.1	1	62	0	0	0	0	0	0	40	1	30	0	90	0	55	0	0	0	40	0	40
1823352	0	54	0	23.795	0	0	97.3	1	61	0	0	0	0	0	0	5	0	90	0	90	0	60	0	0	0	58	0	58
1830446	0	61	1	21.879	0	1	38.4	1	45	0	1	0	1	0	0	70	1	90	0	30	0	0	1	3	0	40	0	40
1832547	0	51	0	23.634	0	0	15.5	0	44	0	0	0	1	0	0	20	0	90	0	90	0	3	0	0	0	40	0	40
1833749	0	47	0	25.208	1	0	11.5	0	65	0	0	0	1	0	0	60	1	30	0	90	0	15	0	0	0	60	0	60
1835778	0	52	0	20.964	0	0	18.9	0	54	0	0	0	0	0	0	10	0	80	0	85	0	65	0	0	0	63	0	63
1837141	0	48	0	23.624	0	1	14	0	69	0	0	0	1	0	0	40	1	90	0	0	1	15	0	0	0	64	0	64
1843046	0	48	0	20.79673	0	1	47.7	1	63	0	0	0	0	2	1	20	0	90	0	90	0	0	1	0	0	58	0	58
1846335	0	57	0	26.03749	1	0	11.3	0	31	0	0	0	0	0	0	30	0	70	0	80	0	60	0	0	0	40	0	40
1861085	0	42	0	22.66667	0	0	10.9	0	51	0	0	0	0	0	0	1	0	90	0	90	0	0	1	0	0	63	0	63
1878496	0	50	0	27.91552	1	0	15.5	0	39	0	0	0	1	0	0	30	0	90	0	90	0	10	0	0	0	64	0	64
1879451	0	59	0	20.56881	0	1	182	1	42	1	0	1	2	1	0	70	1	0	1	0	1	50	0	3	0	40	0	40
1880058	0	79	1	25.29938	1	0	38.7	1	155	1	0	0	0	1	0	20	0	90	0	90	0	45	0	2	0	63	0	63
1879279	0	70	1	27.94214	1	1	95.7	1	167	0	0	0	1	2	1	60	1	80	0	70	0	5	0	3	0	64	0	64
1880619	0	62	1	23.53037	0	0	16.5	0	236	1	1	0	1	1	0	40	1	90	0	70	0	60	0	3	1	22	1	29
1883021	0	33	0	18.35938	0	1	377.7	1	278	0	1	1	2	2	1	60	1	90	0	0	1	0	1	3	0	60	0	60
1888246	0	47	0	21.64127	0	0	11.1	0	45	0	0	1	2	0	0	50	1	90	0	0	1	50	0	0	0	66	0	66
1893704	0	43	0	22.00009	0	1	30	0	61	0	1	1	2	0	0	40	1	40	0	60	0	20	0	3	0	67	0	67
1894935	0	52	0	26.63836	1	0	63.3	1	47	0	0	0	0	0	0	50	1	40	0	85	0	30	0	1	0	68	0	68
1896955	0	49	0	24.83576	1	1	20.5	0	123	1	0	0	0	1	0	30	0	70	0	70	0	25	0	1	0	69	0	69
1897427	0	57	0	26.48554	1	1	21.1	0	141	0	1	0	0	0	0	50	1	90	0	90	0	25	0	3	0	69	0	69
1898626	0	43	0	20.70082	0	1	86.2	1	363	0	1	1	2	2	0	60	1	70	0	70	0	30	0	3	0	68	0	68
1898713	0	48	0	21.09375	0	1	6.9	0	277	1	0	0	1	2	0	20	0	90	0	2	1	1	0	3	0	68	0	68
1898779	0	48	0	22.22222	0	1	54.9	1	69	0	1	1	2	0	0	80	1	30	0	5	1	90	1	3	0	67	0	67
1904080	0	62	1	29.29688	1	0	14.5	0	47	0	0	0	0	0	0	50	1	75	0	55	0	3	0	1	0	66	0	66
1906887	0	65	1	22.72334	0	0	5.2	0	51	0	0	0	0	0	0	15	0	75	0	75	0	0	1	0	0	68	0	68
1908528	0	47	0	21.90758	0	0	6.2	0	35	0	0	0	0	0	0	5	0	80	0	90	0	3	0	0	0	69	0	69
1909952	0	63	1	31.64037	1	1	14.9	0	47	0	1	0	2	0	1	70	1	0	1	0	1	60	0	1	1	26	1	33
1908641	0	51	0	24.4646	1	0	43	1	140	1	1	0	1	1	0	35	0	5	1	5	1	2	0	3	0	67	0	67
1907578	0	76	1	22.63259	0	0	12.9	0	75	0	0	1	1	0	0	30	0	90	0	90	0	0	1	0	0	40	0	40
1916391	0	72	1	23.73324	0	1	22.1	0	48	1	1	1	2	1	0	30	0	0	1	0	1	70	0	3	0	45	0	45
1923259	0	72	1	26.91273	1	0	10.8	0	150	0	1	0	0	0	0	15	0	90	0	90	0	0	1	2	0	46	0	46
1924573	0	51	0	28.19428	1	0	8.2	0	34	0	0	1	2	0	0	30	0	90	0	95	0	0	1	0	0	47	0	47
1924926	0	53	0	29.13632	1	1	17.4	0	40	0	1	1	2	0	0	80	1	0	1	0	1	10	0	3	0	48	0	48
1713359	1	58	0	25.20398	1	1	40	1	100	0	0	1	2	2	1	60	1	85	0	85	0	35	0	1	1	33	0	79
1621708	1	74	1	24.12175	1	1	21	0		0	1	1	2	2	1	60	1	0	1	0	1	80	1	0	1	23	1	27
1369947	1	57	0	25.77778	1	1	31.4	0	91	0	1	1	2	0	0	70	1	0	1	0	1	50	0	3	1	22	1	28
1578774	1	51	0	22.06035	0	1	65.4	1	599	0	0	0	1	2	1	40	1	90	0	90	0	90	1	3	1	8	0	43
1193005	1	60	1	22.22222	0	0	37.5	1	73	0	0	0	1	0	0	10	0	90	0	90	0	2	0	2	1	26	1	34
1404105	1	51	0	24.97399	1	1	111	1		0	1	1	2	2	1	30	0	80	0	80	0	90	1	3	1	10	1	14
1336841	1	45	0	18.13122	0	1	48.3	1	41	1	1	0	1	2	1	30	0	0	1	0	1	50	0	3	1	7	1	10
1577269	1	67	1	25.78125	1	0	13.3	0	56	0	0	0	0	0	0	40	1	90	0	90	0	75	1	0	1	15	0	43
1131201	1	45	0	20.81165	0	1	37.9	1	40	0	1	0	1	0	0	60	1	0	1	0	1	50	0	1	1	6	1	8
1170693	1	71	1	21.29904	0	1	34.9	0	105	1	1	1	2	2	1	30	0	70	0	90	0	80	1	1	1	17	1	27
1169375	1	59	0	20.02884	0	0	34.3	0	64	0	0	0	1	0	0	35	0	90	0	90	0	90	1	1	0	82	0	82
1193553	1	45	0	31.64037	1	0	25.6	0	56	0	0	0	1	0	0	25	0	90	0	0	1	20	0	1	0	80	0	80
1194984	1	59	0	19.14062	0	0	27.4	0	84	0	0	0	1	0	0	40	1	90	0	90	0	50	0	1	0	80	0	80
1199161	1	43	0	30.85938	1	0	16.7	0		0	0	0	1	0	0	30	0	90	0	90	0	0	1	0	0	79	0	79
1201485	1	49	0	27.23922	1	1	12.5	0	57	0	0	0	0	0	0	20	0	90	0	90	0	20	0	0	0	79	0	79
1214063	1	64	1	30.4272	1	0	51.1	1	94	0	0	0	1	0	0	45	1	90	0	90	0	20	0	1	0	77	0	77
1224778	1	49	0	25.23634	1	0	17.1	0	46	0	0	1	2	2	1	70	1	0	1	0	1	90	1	1	0	77	0	77
1228167	1	64	1	25.65437	1	0	22.8	0		0	0	1	2	0	0	30	0	90	0	30	0	20	0	1	0	76	0	76
1232930	1	56	0	24.03461	1	0	12.1	0	64	0	0	0	0	0	0	40	1	90	0	90	0	1	0	0	0	76	0	76
1236290	1	62	1	25.21736	1	0	16	0	57	0	0	0	1	0	0	10	0	80	0	60	0	0	1	0	0	75	0	75
1247186	1	61	1	31.11111	1	0	16.6	0	76	0	0	1	2	0	0	40	1	5	1	90	0	0	1	1	1	24	1	30
1252612	1	45	0	27.73438	1	0	21.8	0	40	0	0	0	1	0	0	10	0	60	0	60	0	0	1	0	0	74	0	74
1253538	1	63	1	23.4375	0	0	20.1	0	68	0	0	0	0	0	0	55	1	80	0	35	0	0	1	0	0	74	0	74
1189093	1	57	0	26.22222	1	0	266.5	1	70	1	0	0	1	1	0	50	1	20	0	60	0	20	0	3	0	80	0	80
1403165	1	60	1	27.34375	1	0	61.3	1	107	0	0	0	1	0	0	30	0	90	0	90	0	90	1	3	0	60	0	60
1283800	1	62	1	25.78125	1	0	24.2	0	63	0	1	0	1	0	0	30	0	90	0	90	0	30	0	3	0	71	0	71
1283424	1	47	0	22.72334	0	0	29.8	0	54	0	0	0	1	0	0	70	1	90	0	80	0	20	0	1	0	71	0	71
1295297	1	49	0	25.33333	1	1	33	0	37	0	0	0	1	2	1	50	1	90	0	90	0	25	0	3	0	70	0	70
1294247	1	68	1	21.64412	0	0	112.4	1	126	0	0	0	1	0	0	15	0	90	0	90	0	50	0	0	1	7	1	15
1307482	1	57	0	23.23346	0	0	26.4	0	50	0	0	0	1	0	0	25	0	90	0	90	0	0	1	2	0	69	0	69
1335293	1	47	0	23.4375	0	1	7.5	0	42	1	0	1	2	1	0	30	0	10	0	80	0	50	0	3	0	66	0	66
1351652	1	78	1	24	1	0	24	0	128	0	1	1	2	0	0	35	0	90	0	90	0	0	1	3	0	64	0	64
1357360	1	65	1	24.4646	1	0	23.7	0	45	0	0	1	2	0	0	45	1	90	0	90	0	0	1	1	0	64	0	64
1370940	1	52	0	28.25699	1	0	76.4	1	67	0	0	1	2	2	1	50	1	90	0	90	0	90	1	3	0	62	0	62
1376879	1	52	0	21.48438	0	0	23.4	0	35	0	0	0	1	0	0	30	0	90	0	90	0	30	0	1	0	62	0	62
1411310	1	45	0	26.5625	1	0	10	0	46	0	0	0	1	0	0	25	0	90	0	90	0	20	0	3	0	59	0	59
1391711	1	59	0	23.30905	0	0	435.2	1	43	0	0	0	1	0	0	40	1	90	0	90	0	0	1	3	0	61	0	61
1278667	1	61	1	27.77671	1	1	14	0	42	0	1	1	2	0	0	15	0	90	0	90	0	0	1	0	1	11	1	21
1289068	1	34	0	18.6115	0	0	37.6	1	89	0	0	0	0	0	0	20	0	90	0	90	0	1	0	0	0	70	0	70
1299054	1	59	0	19.17458	0	0	22.9	0	53	1	0	1	2	2	0	70	1	0	1	0	1	50	0	2	0	69	0	69
1316376	1	52	0	31.55556	1	0	47.7	1	102	0	1	0	1	0	0	20	0	20	0	90	0	5	0	1	0	68	0	68
1337728	1	44	0	23.19715	0	0	21.5	0	74	0	0	0	1	0	0	10	0	90	0	90	0	0	1	1	0	65	0	65
1353096	1	50	0	23.49524	0	0	0	0	0	0	0	0	1	0	0	40	1	90	0	90	0	0	1	1	0	64	0	64
1470381	1	47	0	22.60026	0	0	55.7	1	47	1	1	0	1	2	1	20	0	30	0	70	0	60	0	3	0	54	0	54
1495891	1	60	1	26.83518	1	0	12.1	0	119	0	1	0	1	0	0	20	0	90	0	90	0	90	1	3	0	51	0	51
1528931	1	68	1	28	1	0	14.8	0	89	0	0	0	0	0	0	25	0	70	0	50	0	30	0	0	0	48	0	48
1534124	1	52	0	21.1109	0	1	28.8	0	59	0	0	0	1	0	0	50	1	60	0	60	0	2	0	3	0	47	0	47
1555385	1	66	1	34.71571	1	0	18	0	31	0	0	1	2	0	0	25	0	80	0	80	0	30	0	0	0	45	0	45
1087027	1	58	0	28.959	1	0	123.1	1	162	0	1	0	1	0	0	30	0	90	0	10	0	0	1	3	0	91	0	91
1090415	1	42	0	19.53125	0	0	16.1	0		1	0	0	1	1	0	25	0	50	0	80	0	10	0	1	0	90	0	90
1099112	1	65	1	28.16249	1	0	13.2	0	62	0	1	0	1	0	0	30	0	90	0	90	0	5	0	1	0	89	0	89
1124688	1	63	1	23.4375	0	1	27	0	45	1	0	1	2	2	1	80	1	0	1	0	1	90	1	1	1	26	1	30
1110118	1	50	0	27.6398	1	0	19.4	0	54	0	0	0	1	0	0	40	1	0	1	90	0	50	0	3	0	88	0	88
1114512	1	48	0	26.49151	1	0	583.4	1		0	0	0	1	0	0	60	1	30	0	0	1	0	1	1	0	88	0	88
1571709	1	35	0	20.81165	0	1	11.3	0	46	1	1	1	2	2	1	20	0	90	0	90	0	90	1	3	0	44	0	44
1577242	1	46	0	20.3428	0	0	26.9	0	66	0	0	0	1	0	0	70	1	90	0	70	0	50	0	0	0	43	0	43
1596648	1	56	0	26.15933	1	0	18	0	61	0	1	1	2	0	0	5	0	0	1	90	0	0	1	3	0	41	0	41
1643582	1	34	0	26.77593	1	1	54.4	1		0	1	0	1	2	1	30	0	30	0	30	0	50	0	3	0	37	0	37
1649894	1	35	0	20.83	0	0	8.6	0	49	0	0	0	1	0	0	5	0	90	0	90	0	5	0	0	0	37	0	37
1646535	1	71	1	24.4898	1	1	66.6	1	761	1	1	0	1	2	1	55	1	90	0	90	0	50	0	1	0	37	0	37
1653667	1	47	0	27.33333	1	0	7.9	0	53	0	0	0	1	0	0	10	0	50	0	50	0	8	0	1	0	36	0	36
1655569	1	58	0	19.11111	0	0	349.7	1	87	0	1	1	2	2	1	80	1	0	1	0	1	90	1	3	1	11	1	36
1616948	1	66	1	27.84879	1	0	9.4	0	76	0	1	0	1	0	0	40	1	90	0	90	0	30	0	3	0	39	0	39
1627450	1	54	0	21.03028	0	1	69	1	48	1	1	1	2	2	1	40	1	0	1	0	1	0	1	1	1	12	0	39
1663019	1	47	0	28.72008	1	0	25.2	0	54	0	0	0	1	0	0	10	0	90	0	90	0	10	0	0	0	36	0	36
1661477	1	48	0	17.80497	0	1	31.9	0	58	0	1	1	2	2	1	80	1	0	1	0	1	50	0	3	1	7	0	36
1557276	1	51	0	23.72529	0	1	49	1	239	1	1	1	2	1	0	40	1	1	1	1	1	80	1	1	1	14	1	30
1653598	1	54	0	20.02884	0	1	20.1	0	49	0	0	1	2	2	1	30	0	0	1	5	1	40	0	3	1	11	1	16
1205150	1	62	1	30.48316	1	1	48.3	1	99	1	0	1	1	2	1	80	1	10	0	50	0	60	0	1	1	6	0	79
1298065	1	46	0	21.67126	0	0	7.5	0	50	0	0	0	1	0	0	40	1	90	0	90	0	10	0	0	1	12	0	70
1475481	1	54	0	21.17022	0	0	7.5	0	49	0	0	1	2	0	0	60	1	90	0	30	0	20	0	3	1	23	1	25
1140719	1	41	0	19.47715	0	0	42.4	1	104	1	0	0	1	1	0	60	1	5	1	70	0	90	1	3	0	85	0	85
1185277	1	48	0	33.29865	1	0	22.2	0	98	0	0	0	1	0	0	30	0	90	0	90	0	70	0	0	0	80	0	80
1190812	1	61	1	22.95909	0	0	56.9	1		0	0	0	1	2	0	40	1	90	0	90	0	0	1	3	0	80	0	80
1220443	1	68	1	25.39022	1	0	16.5	0	91	0	0	1	2	0	0	10	0	90	0	90	0	0	1	0	0	77	0	77
1237637	1	60	1	18.79619	0	0	12.3	0		1	1	0	1	2	1	20	0	0	1	0	1	90	1	3	0	75	0	75
1277548	1	57	0	22.60026	0	0	15.6	0	44	0	0	1	2	0	0	26	0	0	1	0	1	60	0	1	0	71	0	71
1304356	1	34	0	34.48416	1	0	10.9	0	116	0	0	0	1	0	0	60	1	90	0	90	0	0	1	1	0	69	0	69
1304382	1	58	0	22.85446	0	0	173.7	1	421	0	1	0	1	0	0	70	1	90	0	90	0	20	0	3	0	69	0	69
1354705	1	60	1	37.195	1	1	59.8	1	71	0	1	1	2	2	1	50	1	5	1	90	0	5	0	3	0	64	0	64
1370635	1	53	0	23.50781	0	0	8.9	0	55	0	0	1	2	0	0	20	0	90	0	5	1	90	1	1	0	62	0	62
1267317	1	55	0	22.65625	0	0	85.1	1	69	0	0	1	2	0	0	5	0	90	0	0	1	40	0	1	0	74	0	74
1430316	1	62	1	28.125	1	0	117.7	1	104	1	0	0	1	2	1	40	1	0	1	0	1	30	0	2	1	12	1	16
1483835	1	48	0	24.88889	1	0	18.4	0	55	1	1	1	2	1	0	25	0	90	0	90	0	50	0	3	0	52	0	52
1581949	1	42	0	22.89282	0	0	11.3	0	47	0	0	1	2	0	0	20	0	70	0	5	1	50	0	1	0	43	0	43
1580044	1	47	0	24.65483	1	1	89.3	1	175	1	1	1	2	1	0	70	1	90	0	90	0	20	0	3	0	43	0	43
1670346	1	50	0	27.05515	1	0	26.9	0	82	0	0	0	1	0	0	60	1	90	0	90	0	30	0	1	0	36	0	36
1681951	1	53	0	41.87328	1	0	25.1	0	61	0	0	0		2	0	20	0	0	1	80	0	0	1	1	1	14	1	22
1687600	1	60	1	26.16739	1	0	31	0	86	0	0	1	2	0	0	55	1	0	1	0	1	40	0	3	0	62	0	62
1690246	1	53	0	27.47138	1	0	16	0	42	1	0	1	2	1	0	70	1	60	0	70	0	30	0	3	0	62	0	62
1700364	1	68	1	26.5625	1	1	27	0		0	1	1	2	2	1	60	1	5	1	5	1	40	0	3	1	18	0	72
1712170	1	56	0	27.05159	1	0	37.5	1	120	0	1	0	0	0	0	50	1	90	0	90	0	0	1	3	0	62	0	62
1721705	1	54	0	22.03857	0	0	26.3	0	51	0	0	0	1	0	0	5	0	90	0	90	0	0	1	1	0	52	0	52
1674101	1	46	0	24.08822	1	0	1543.2	1	223	1	0	0	1	2	0	30	0	60	0	90	0	0	1	3	0	36	0	36
1760274	1	50	0	26.639	1	0	12548.6	1	4488	0	1	0	1	0	0	8	0	40	0	80	0	30	0	3	0	46	0	46
1765021	1	43	0	31.1	1	0	18.5	0	120	0	1	0	1	0	0	40	1	90	0	90	0	30	0	3	0	36	0	36
1751479	1	34	0	27.734	1	0	31.4	0	36	1	0	0	1	2	0	30	0	30	0	80	0	10	0	3	0	49	0	49
1784231	1	54	0	31.24524	1	1	15	0		0	0	1	2	2	1	50	1	5	1	5	1	5	0	3	0	52	0	52
1784591	1	52	0	28.19692	1	0	16	0		0	0	0	1	0	0	8	0	70	0	80	0	30	0	0	0	46	0	46
1770962	1	56	0	22.86237	0	0	498	1	189	0	1	0	1	2	1	50	1	90	0	90	0	0	1	3	0	39	0	39
1771784	1	52	0	19.43301	0	0	17	0	46	0	0	0	0	0	0	60	1	70	0	70	0	60	0	0	0	36	0	36
1781228	1	69	1	25.91068	1	1	28	0	49	0	0	1	2	2	1	30	0	0	1	0	1	90	1	3	0	40	0	40
1792634	1	55	0	20.19509	0	1	30	0	325	1	1	0	1	2	0	50	1	90	0	90	0	0	1	3	0	37	0	37
1771281	1	55	0	28.57796	1	0	12	0	35	0	1	0	0	0	0	60	1	90	0	90	0	20	0	0	0	37	0	37
1814190	1	75	1	21.786	0	1	13.9	0	103	0	1	0	1	0	0	10	0	90	0	90	0	90	1	3	0	43	0	43
1833481	1	55	0	25.236	1	1	32.5	0	37	0	1	1	2	0	0	40	1	90	0	90	0	90	1	0	1	21	1	27
1840347	1	55	0	19.05197	0	1	49	1	102	0	0	1	2	0	0	80	1	0	1	0	1	5	0	3	0	48	0	48
1852554	1	51	0	21.63115	0	1	32.8	0	66	0	0	0	1	0	0	40	1	90	0	15	0	5	0	3	0	51	0	51
1854656	1	48	0	23.30905	0	1	30.9	0	139	0	0	0	1	0	0	60	1	90	0	90	0	30	0	3	0	51	0	51
1863200	1	60	1	22.51613	0	1	52.9	1	105	0	1	1	2	0	0	70	1	50	0	80	0	20	0	3	1	26	1	32
1864149	1	57	0	19.22769	0	0	27.8	0	64	0	1	0	0	0	0	40	1	90	0	90	0	15	0	3	0	63	0	63
1869458	1	45	0	22.06035	0	1	20.1	0	275	1	0	0	1	1	0	40	1	50	0	90	0	15	0	2	0	47	0	47
1869067	1	71	1	22.56857	0	1	31	0	247	1	0	0	1	1	0	30	0	70	0	90	0	10	0	3	0	43	0	43
1872233	1	62	1	25.77778	1	0	10.1	0	38	0	0	0	1	0	0	50	1	90	0	80	0	50	0	3	0	46	0	46
1880234	1	54	0	27.33991	1	1	54.2	1	63	0	0	0	1	2	1	15	0	90	0	90	0	0	1	3	0	49	0	49
1882104	1	54	0	27.34375	1	1	43.3	1	49	1	0	0	1	1	0	30	0	90	0	90	0	40	0	2	0	47	0	47
1898678	1	53	0	22.22222	0	0	17.7	0	153	1	0	0	0	1	0	20	0	90	0	90	0	2	0	3	0	53	0	53
1898194	1	47	0	24.97399	1	0	26.5	0	280	1	0	0	0	1	0	40	1	90	0	90	0	0	1	3	0	54	0	54
1904131	1	63	1	18.73049	0	1	41.7	1	58	1	1	1	2	2	1	30	0	0	1	0	1	60	0	3	0	37	0	37
1912716	1	69	1	23.9334	0	0	12.5	0	46	0	0	1	2	0	0	50	1	0	1	90	0	85	1	3	0	39	0	39
1915537	1	66	1	30.86304	1	0	7.8	0	33	0	0	0	0	0	0	50	1	90	0	0	1	0	1	1	1	17	1	23
1919693	1	56	0	26.67276	1	0	14.5	0	39	0	0	1	2	2	1	60	1	0	1	0	1	0	1	3	0	37	0	37
1519673	1	43	0	21.63115	0	1	195.2	1	652	1	0	1	2	2	1	30	0	80	0	90	0	0	1	3	1	9	1	17
1213798	1	59	0	24.69041	1	0	7.2	0	57	1	1	1	2	2	1	8	0	0	1	0	1	90	1	3	1	7	1	12
1567708	1	46	0	24.03461	1	1	58.1	1	50	1	1	1	2	2	1	30	0	0	1	0	1	90	1	1	1	10	1	15
1207544	1	61	1	21.30395	0	0	39	1	75	0	0	1	1	2	0	50	1	0	1	0	1	30	0	3	1	32	1	36
1371189	1	54	0	20.50493	0	1	83.6	1		1	1	1	2	2	1	70	1	90	0	90	0	90	1	1	1	8	1	12
1093415	1	62	1	26.03749	1	0	36.1	1	103	1	0	1	2	1	0	80	1	50	0	70	0	90	1	1	1	34	1	45
1323283	1	63	1	25.06575	1	1	14.7	0	70	0	0	1	2	2	1	30	0	0	1	0	1	0	1	0	1	17	1	23
1166703	1	59	0	30.81854	1	0	20	0	60	1	1	0	0	1	0	10	0	90	0	90	0	60	0	3	0	82	0	82
1176223	1	51	0	19.22769	0	0	51.9	1	61	0	0	0	0	0	0	10	0	90	0	90	0	0	1	0	0	82	0	82
1214586	1	58	0	25.65437	1	0	30.5	0	106	0	1	0	1	0	0	25	0	90	0	90	0	30	0	3	0	78	0	78
1217674	1	42	0	20.02884	0	0	19.5	0	41	0	0	0	1	0	0	60	1	90	0	90	0	0	1	1	0	77	0	77
1247654	1	45	0	23.92242	0	0	28.9	0	74	0	0	0	0	2	1	40	1	70	0	70	0	20	0	3	0	74	0	74
1303919	1	64	1	22.66667	0	0	113	1	101	0	1	0	1	0	0	50	1	90	0	90	0	0	1	1	0	69	0	69
1458268	1	46	0	25.96953	1	0	59.8	1	86	0	1	1	2	2	1	30	0	90	0	80	0	50	0	3	0	55	0	55
1082702	1	65	1	21.40309	0	0	194.3	1	835	1	1	1	2	2	1	40	1	5	1	0	1	60	0	3	0	91	0	91
1604881	1	48	0	24.97399	1	1	17.8	0	163	0	1	0	1	2	1	80	1	90	0	90	0	5	0	3	0	41	0	41
1365062	1	65	1	27.81588	1	1	254.1	1	226	0	1	1	2	2	1	80	1	0	1	0	1	90	1	1	1	8	1	23
1385723	1	44	0	25.71101	1	0	244.1	1	206	1	0	0	1	1	0	15	0	90	0	90	0	90	1	2	0	61	0	61
1678142	1	40	0	24.97399	1	1	314	1		0	0	0	1	2	1	50	1	10	0	90	0	0	1	0	1	50	0	80
1697366	1	68	1	27.7671	1	0	8.3	0	49	0	0	1	2	0	0	5	0	90	0	90	0	0	1	1	0	48	0	48
1723176	1	50	0	26.72287	1	0	20.3	0	62	0	0	0	0	0	0	10	0	90	0	90	0	0	1	0	0	52	0	52
1789779	1	54	0	23.62445	0	0	19.1	0	67	0	0	0	1	0	0	15	0	60	0	50	0	70	0	2	0	58	0	58
1790083	1	56	0	23.62445	0	1		0	85	1	1	0	1	0	0	40	1	90	0	0	1	30	0	3	0	53	0	53
1818959	1	53	0	30.444	1	0	11.6	0	50	0	0	0	0	0	0	40	1	90	0	90	0	3	0	1	0	56	0	56
1854050	1	53	0	28.44095	1	0	14	0	41	0	0	0	0	0	0	10	0	60	0	60	0	70	0	0	0	40	0	40
1915571	1	51	0	26.7094	1	0	9.9	0	60	0	0	0	0	0	0	15	0	70	0	80	0	65	0	0	0	44	0	44
